# Supplementary material for: Association of Sex Hormones and Sex Hormone-Binding Globulin Levels With Bone Mineral Density in Adolescents Aged 12–19 Years
Source: Front Endocrinol (Lausanne). 2022 May 20;13:891217. doi: 10.3389/fendo.2022.891217 (PMC9163352; doi:10.3389/fendo.2022.891217)
Supplement: Supplementary file 1 [file Table_1.xls]

## Sheet: Table 1
SEQN	income	guideline	WTINT2YR	gender	age	race	BMI	ratio	PAQ665	nitrogen	calcium	cholesterol	phosphorus	protein	acid	testosterone	estradiol	SHBG	BMD
85180	6	1.23	22421	1	15	1	23.9	4.88	3	12	9.4	110	3.5	67	6.4	324	10.4	18.96	0.963
88685	10	2.88	9991.07	1	15	5	21.6	3.47	3	20	9.5	177	3	79	6.2	350	16.9	22.33	1.06
87439	5	0.59	16650.1	1	14	1	31.8	8.47	3	8	10	172	4.1	72	5.5	236	25.8	14.07	1.07
83344	15	3.93	12895.8	1	15	5	24.3	3.82	3	10	9.4	162	5.1	63	4.8	80.6	4.91	23.58	0.946
89109	7	1.77	16880.1	1	14	4	21.3	3.95	3	12	9.5	139	4.7	71	4.7	483	23.1	36.82	0.962
74327	7	1.14	21348.4	1	14	1	24.1	6.14	3	12	10.1	159	5.6	65	4.4	272	11.1	55.48	0.875
75392	7	1.52	22621.4	1	13	2	22.5	4.61	3	12	9.8	179	4.2	72	6.2	369.59	18.4	20.91	1.03
81732	5	0.48	12508.4	1	13	4	19.2	10.42	3	8	10.2	176	6.6	75	4.8	138	8.04	93.91	0.92
82491	15	4.25	14101.7	1	14	4	20.1	3.53	3	16	9.6	181	5.5	61	4.8	126.24	6.39	39.28	0.969
90219	15	2.22	39189.6	1	13	3	24.1	6.76	3	11	9.2	107	4.3	71	4.6	49.4	2.114	135.9	0.935
93501	7	2.37	52511.6	1	13	3	25.9	2.95	3	15	9.4	176	5.8	75	4.9	7.27	4.01	46.04	0.798
81538	2	0.28	18353.7	1	12	1	17.2	7.14	3	11	9.6	157	5.7	74	4.6	90.1	7.7	48.32	0.852
86958	4	0.63	27823.8	1	17	3	21.8	6.35	2	10	10.5	132	3.5	75	5.9	603	30.1	38.94	1.063
77613	5	0.45	16121.3	1	19	2	25.4	11.11	2	9	9.6	207	2.8	83	5.3	494	29.8	17.93	1.019
92077	4	0.63	27823.8	1	14	3	17.8	6.35	2	10	10.1	147	4.1	76	4.1	32	2.114	130.4	0.857
75292	3	0.61	11047.8	1	15	1	22.9	4.92	2	7	9.4	133	4	70	3.8	235	11	23.82	1.109
90566	15	5	47172.7	1	19	3	35.2	3	2	11	10	157	4.2	74	10.6	289	26.4	10.52	1.187
89784	4	0.58	8905.47	1	19	5	25.5	6.9	2	19	9.2	161	4	80	7	221	18.9	9.68	1.055
83527	2	0.36	20955.4	1	18	2	25.8	5.56	2	11	10.1	187	4.9	79	7	465	37.1	12.74	0.942
88861	3	1.14	10735.1	1	19	5	29.2	2.63	2	12	9.4	217	3.4	76	6.9	389	38.9	29.02	1.01
88792	5	0.59	16650.1	1	19	1	27.7	8.47	2	10	10.3	184	3.7	77	6.8	338	22.5	15.76	0.999
82250	9	1.45	19162.8	1	19	1	27.7	6.21	2	5	9.6	252	3.2	71	6.8	636	37.3	23.11	1.082
76961	8	1.79	63138	1	18	3	33.4	4.47	2	11	9.6	204	3.7	73	6.6	340	27.5	16.4	1.191
77269	15	3.37	58450.5	1	19	5	40.4	4.45	2	8	9	114	3.4	70	6.6	180.04	30.2	10.25	1.126
87149	7	1.07	22149.8	1	19	1	26.6	6.54	2	11	9.4	131	3.5	79	6.5	370	39.6	11.03	0.95
86402	2	0.42	13772	1	19	5	20.3	4.76	2	16	9.2	160	4	74	6.5	397	28.5	18.81	0.928
78798	2	0.32	12350.6	1	19	4	25.9	6.25	2	18	9.2	157	3.7	67	6.2	596	35.9	30.66	1.314
90276	15	3.54	16727.3	1	19	2	24.5	4.24	2	6	9.6	159	3.7	79	6.1	552	45.9	24.7	1.174
75084	2	0.77	33701.2	1	19	3	23.4	2.6	2	10	10	120	4.5	76	5.8	550	17.7	31.7	1.087
76898	8	2.53	13170.9	1	19	2	22.5	3.16	2	15	10.1	133	4.4	82	5.7	294	19.8	22.45	1.234
75747	14	3.18	11529.1	1	18	5	29	4.4	2	9	10	161	4.2	74	5.7	489	37.3	23.17	1.128
79953	5	0.63	11161.2	1	19	4	30	7.94	2	16	9.7	158	4.5	79	5.2	433	39.5	19.95	1.233
80784	7	2.05	11494.2	1	18	2	23.8	3.41	2	19	10	187	3.9	75	5	717	18.7	77.69	1.002
91000	6	1.59	11390	1	19	4	20	3.77	2	11	10	110	4.9	76	4.8	591	22.4	36.33	1.063
93446	7	1.65	13634.9	1	19	5	18.7	4.24	2	16	10.1	195	4.1	80	4.7	563	25.4	35.4	0.947
88582	7	1.98	16224.2	1	19	4	20.6	3.54	2	11	9.5	156	4.4	75	4.2	756	41.9	44.79	1.283
85176	14	3.09	13404.1	1	19	1	20.7	4.53	2	9	8.9	142	4	69	3.7	602	29.8	35.48	0.942
81300	14	2.22	55471.8	1	17	3	22.3	6.31	2	11	10.1	176	4.7	73	5.5	527	17.1	39.1	1.119
82396	6	1.63	21893.1	1	19	3	19.9	3.68	2	7	9.3	147	4	70	4.6	716	31.6	54.16	0.965
90790	8	2.48	13068.5	1	19	5	30.1	3.23	2	14	9.6	172	3.8	73	8.5	498	17.9	33.15	0.952
75692	14	5	73452.1	1	18	3	39.5	2.8	2	11	9.9	191	4.1	69	8.4	294	31.2	15.73	1.074
75931	7	1.43	12068.1	1	18	5	20.9	4.9	2	16	9.6	107	4.6	69	7.6	542	13.5	27.39	1.089
92325	15	5	50784.9	1	19	3	36.4	3	2	9	9.9	181	4.1	83	7.3	302	25.1	9.28	1.313
84385	7	1.44	49461.6	1	18	3	29.7	4.86	2	13	9.9	247	3.4	81	7.3	480	33.2	22.1	1.131
91016	15	3.52	22838.8	1	17	1	49.1	4.26	2	21	9.3	164	3.8	71	7.1	221	21.7	16.21	1.233
87098	15	4.12	12067.1	1	18	5	21.3	3.64	2	18	9.1	133	3.3	71	7.1	572	22.8	41.29	1.067
87855	15	5	80495.4	1	18	3	19.7	3	2	16	9.3	157	4.5	69	7.1	569	21.5	33.19	1.219
87865	15	5	11373.2	1	18	4	21.6	3	2	14	9.4	160	3.6	70	7	309	19.4	24.61	1.188
81310	6	1.27	19474.8	1	19	1	38.7	4.72	2	7	9.4	189	5.1	71	6.9	555	31.1	29.43	1.163
83707	3	0.86	18081.8	1	18	1	22.5	3.49	2	11	9.6	125	4.8	82	6.7	695	22.6	23.43	1.036
82581	7	1.53	21967.6	1	17	2	30	4.58	2	10	10.2	247	4.8	76	6.7	382	32.2	21.93	1.369
77440	15	4.71	13750.8	1	19	1	27.5	3.18	2	8	9.7	184	3.9	72	6.6	659	24	36.68	1.011
84391	14	4.58	89924.8	1	18	3	16.6	3.06	2	12	9.9	189	3.7	74	6.5	406	17.6	31.77	1.134
86636	3	0.38	24346.9	1	18	1	28.5	7.89	2	7	9.5	135	3.7	65	6.5	370	20.6	16.47	1.141
73920	7	1.83	25924	1	18	1	21.1	3.83	2	8	10.3	147	4.6	81	6.4	496	28.3	16.07	1.199
83270	1	0.35	8098.69	1	18	5	24.6	2.86	2	14	9.4	130	4.4	78	6.4	560	28.5	34.62	1.178
78769	14	2.5	30051.8	1	19	1	22.4	5.6	2	11	9.6	164	3.9	74	6.3	601	28.2	30.88	1.279
82073	6	1.54	33997.7	1	19	3	28.3	3.9	2	10	9.6	125	3.9	68	6.3	541.54	26.1	27.77	1.267
83919	6	1.64	18808.8	1	19	1	21.6	3.66	2	8	9.5	177	3.3	76	5.9	495	21.9	31.38	1.102
82613	6	1.52	15556.4	1	19	4	26.8	3.95	2	9	9.8	165	4	76	5.8	384	20	30.43	1.072
90378	8	0.85	25741.6	1	19	1	36.4	9.41	2	12	9.7	160	4.9	75	5.8	252	24.7	17.71	1.111
85776	1	0.12	19987.6	1	19	1	27.4	8.33	2	12	9.6	155	4.8	71	5.6	392	12.2	25.63	1.144
90082	14	2.46	58289.2	1	17	3	23.4	5.69	2	14	9.5	143	3.7	76	5.5	516	19.8	41.28	1.078
86816	15	5	60610	1	19	3	24	3	2	16	9.8	174	4.1	83	5.4	315	12.6	22.15	0.999
90786	6	1.24	12525.1	1	19	2	28.9	4.84	2	13	9.6	140	4.3	77	5.4	434	29	35.36	1.029
89207	2	0.3	14494.5	1	18	1	16.2	6.67	2	11	9.6	97	3.6	77	5.4	360	17.9	19.84	0.881
86767	2	0.55	22903.3	1	19	4	22.9	3.64	2	10	9.6	173	4.5	75	5.4	431	28.9	25.85	1.078
86798	15	5	52851.9	1	19	3	18.2	3	2	11	10.2	224	3.4	79	5.2	1110	29	81.88	0.934
86086	1	0.02	19069.9	1	19	1	20.3	50	2	9	9.7	164	3.3	67	5.2	737	35.8	36.24	1.11
84663	15	4.93	18915.7	1	18	1	20.4	3.04	2	20	9.6	147	4.7	75	5.1	296	9.17	36.98	1.147
80869	15	5	56662.9	1	18	3	22.9	3	2	10	9.5	154	4.4	67	5.1	399.93	12.7	21.69	1.106
91731	15	5	66214.9	1	19	3	29.9	3	2	11	9.6	133	4.1	75	5	456	25.1	28.38	1.03
79287	8	2.3	13168.8	1	19	1	17.6	3.48	2	15	10	183	4.1	79	4.8	417	20.6	34.08	0.967
79588	7	1.38	12039.6	1	18	1	26.4	5.07	2	10	9.6	171	3.7	71	4.8	322	19.7	33.09	1.133
84433	8	1.98	11758.7	1	18	4	29.6	4.04	2	11	9.6	144	4	76	4.4	339	29.5	17.56	1.014
77742	14	2.53	11602.2	1	19	4	23	5.53	2	4	9.6	140	3.9	74	4.4	804.73	23.8	48.08	1.217
76821	14	4.1	13784.7	1	18	1	26	3.41	2	19	9.7	141	4.4	72	4.4	638	24.1	32.29	1.334
77862	14	2.27	67899.6	1	18	3	19.8	6.17	2	14	9.6	133	3.9	74	6.7	391	23	21.26	1.186
79862	6	1.54	14905.6	1	17	1	23.1	3.9	2	12	9.8	170	3.9	69	6.5	420	33.7	15.48	1.15
84211	15	5	11380.5	1	18	5	23.6	3	2	17	9.4	132	4.2	70	6.4	449	23.7	42.76	1.156
77646	15	3.63	22844.5	1	18	1	28.9	4.13	2	14	10	210	4.5	74	6.3	117.96	7.48	16.98	1.413
90945	14	2.33	14994.5	1	17	1	24.8	6.01	2	18	9.4	140	4	73	6	374	26.6	25.61	1.015
80853	4	0.76	14186.9	1	18	1	25.1	5.26	2	10	9.4	124	3.3	68	6	488.84	42.7	19.74	1.103
86764	9	2.31	19716.2	1	19	2	22.5	3.9	2	11	9.9	152	3	77	5.8	585	27.6	47.05	1.008
77108	6	1.18	9957.87	1	19	4	26.8	5.08	2	7	9.7	202	3.1	76	5.5	254	17.8	29.7	1.187
85829	2	0.31	8282.32	1	18	4	22.4	6.45	2	8	9.9	155	4.4	76	4.3	591	21.9	32.3	1.212
91808	3	0.35	12607.1	1	19	4	19.9	8.57	2	15	9.6	132	4.5	73	4	234	11	30.87	1.105
90414	7	1.99	9155.81	1	17	5	20.4	3.52	2	13	9.4	148	3.2	82	8.4	442	30.6	16.13	1.022
79329	15	4.19	64042.3	1	18	3	36.5	3.58	2	12	9.6	228	3.9	74	8.4	296	22.1	21.07	1.263
91423	8	2.49	12202.5	1	18	5	25.4	3.21	2	12	10	131	2.6	78	8.3	557	27.5	15.96	0.93
74616	7	0.98	14573	1	19	1	45.1	7.14	2	9	9.5	208	4.2	80	8.1	256	28.1	13.69	1.118
91819	15	5	47689.8	1	18	3	22.1	3	2	17	9.7	119	3	69	7.3	443	24.8	40.47	1.213
74113	5	0.84	27210.8	1	17	3	28.1	5.95	2	13	9.7	152	3.8	76	7.2	456	38.5	33.84	1.098
87483	8	1.1	13487.8	1	18	4	31.5	7.27	2	12	9.8	153	4.4	76	7.1	403	30.3	19.23	1.225
75051	7	1.47	9775.48	1	16	5	25.7	4.76	2	10	9.9	239	5	74	7	242	13.1	14.04	1.023
76056	2	0.36	12443.7	1	17	4	34.6	5.56	2	14	9.3	139	4.3	73	7	460	39.3	27.3	1.168
82595	2	0.42	26169.2	1	18	3	33.1	4.76	2	11	9.7	195	2.6	76	6.9	415	22.5	23.78	1.117
78255	7	1.78	19383.6	1	17	3	26.3	3.93	2	16	9.9	177	3.9	75	6.9	459	18.5	21.23	1.237
92713	15	2.79	14906.8	1	16	1	38.5	5.38	2	18	9.9	140	4.5	83	6.7	251	15.5	13.6	1.198
83696	6	0.83	9679.75	1	16	5	28.5	7.23	2	15	9.6	125	4.2	70	6.7	385	17.8	28.19	1.25
85136	7	1.41	12928.9	1	17	4	21.3	4.96	2	7	9.7	170	4.1	77	6.6	594	31.3	16.22	1.211
76176	5	0.85	11161.2	1	17	4	23.2	5.88	2	7	9.8	130	4.4	76	6.6	285	17.3	26.89	1.059
75906	5	1.16	33299.9	1	17	3	32.5	4.31	2	16	9.9	138	4.7	71	6.6	334	22	17.41	1.061
84121	10	1.42	18894.6	1	18	1	26.6	7.04	2	10	9.4	168	4	70	6.6	444	29.7	16.51	1.038
75454	6	0.89	18353.7	1	17	2	28.3	6.74	2	9	9.6	142	4.5	78	6.3	390	24.5	16.68	1.22
87164	15	4.12	12586.7	1	18	5	24.3	3.64	2	16	9.7	156	4.2	76	6.3	453	22.4	36.86	1.163
89956	6	1.24	16650.1	1	18	1	39.4	4.84	2	6	9.4	259	5.6	74	6.3	303	19.5	16.59	1.074
91084	15	5	23723.8	1	18	4	21.1	3	2	9	9.9	145	4.4	81	6.2	550	43	34.04	0.905
82042	5	1.55	14118	1	17	4	25.8	3.23	2	12	9.5	153	5.2	72	6.2	600	34.9	30.62	1.138
81072	5	0.56	16121.3	1	17	1	21.5	8.93	2	12	9.4	145	3.7	71	6.2	428	20	26.61	1.134
77920	9	1.72	11013.5	1	18	4	24.4	5.23	2	11	9.9	189	3.5	69	6.2	160	16.8	20.99	1.215
80004	7	1.27	19452.8	1	17	3	25.1	5.51	2	11	9.8	112	3.8	73	6.1	416	19.8	24.68	1.199
74927	15	4.16	14868.4	1	17	4	42.2	3.61	2	9	9.2	102	3.4	73	6.1	227	15.5	20.42	1.185
89347	6	1.57	23212.6	1	19	3	20.8	3.82	2	12	9.6	150	3.5	67	6.1	584	19.8	54.36	1.148
86754	2	0.45	15348.6	1	18	1	26.6	4.44	2	11	9.6	147	4.4	75	6	410	25.9	18.45	1.125
82408	4	0.59	18954.2	1	18	3	27.9	6.78	2	14	9.7	142	4.2	70	5.9	399	29.9	18.18	1.139
80883	5	1.11	22984.4	1	18	1	32.8	4.5	2	14	9.5	189	4.1	72	5.8	476	37.5	13.29	1.144
81502	4	0.68	12350.6	1	17	4	29.1	5.88	2	9	9.9	167	3.7	83	5.7	473	30.9	32.98	1.187
74665	6	1.07	19694.1	1	16	1	20.2	5.61	2	15	9.4	141	5.1	74	5.5	409	14.6	33.04	0.971
91617	4	0.69	32663.6	1	19	3	20.2	5.8	2	11	9.7	166	3.9	73	5.5	749	34.7	73.59	1.132
79516	10	2.63	11161.2	1	17	4	21.9	3.8	2	10	10.1	113	3.2	73	5.4	661	25.9	41.11	1.027
79456	3	0.31	9726.71	1	18	1	30.1	9.68	2	11	9.7	129	5	72	5.4	476	23.9	15.99	1.274
80753	4	0.49	11493	1	18	2	23.2	8.16	2	16	10.2	131	4.1	75	5.3	513	25.9	26.28	1.09
92860	15	4.54	76469.2	1	17	3	22.3	3.3	2	19	9.7	120	3.7	74	5.3	814	18.4	68.7	1.026
87715	7	1.41	17879.2	1	17	5	20.4	4.96	2	12	9.8	145	3.7	78	5.2	330	18.4	28.1	1.055
76800	3	0.47	23500.4	1	18	3	24.1	6.38	2	13	9.6	129	3.8	69	5.2	646.11	25.1	47.02	1.042
79860	10	4.36	9957.87	1	17	4	24.7	2.29	2	12	10.4	182	4	78	5.1	671	33.7	51.86	1.16
89984	8	1.53	18783.5	1	18	5	21	5.23	2	10	10	186	3.4	86	5	563	22.8	38.17	1.243
78050	5	0.85	20846.6	1	17	1	22.1	5.88	2	8	10.1	201	3.8	77	5	762	53.2	34.67	1.205
88899	15	5	66950.5	1	17	3	17.6	3	2	13	9.6	132	4.4	69	5	337	10	49.22	1.017
81941	7	1.09	18928.4	1	17	2	24.5	6.42	2	19	9.9	148	4.8	75	4.7	568	47.9	32.45	1.075
74179	15	4.38	13431.2	1	17	4	22.8	3.42	2	14	9.4	159	4.4	65	4.4	423	20.4	49.94	1.227
79059	15	5	37529.8	1	18	3	23.2	3	2	13	9.6	157	3.9	68	4.3	650	27.1	34.14	1.393
91601	7	1.14	19123.3	1	17	1	22.8	6.14	2	14	9.7	149	3.8	73	3.9	597	35	51.73	1.213
92606	9	2.14	20527.8	1	18	3	27.2	4.21	2	12	9.7	157	3.4	75	3.7	514	23.1	18.26	1.094
85854	7	1.65	19457.3	1	18	4	22	4.24	2	14	9.3	134	4.1	71	3.4	454	38.8	42.82	1.186
76195	7	1.52	14376.1	1	18	5	20.2	4.61	2	8	10.6	156	3.1	79	9	321	28.3	38.83	1.096
75253	14	2.1	9378.35	1	15	1	42.4	6.67	2	11	9.5	140	4.3	74	8.1	204	12.2	16.06	1.03
80627	5	0.5	23942.9	1	18	3	21.9	10	2	12	10	148	3.4	80	7.7	424	15.6	18.36	1.195
77688	15	3.48	19630.2	1	16	1	30.3	4.31	2	8	9.8	127	3.4	76	7.3	509	24.7	25.89	1.07
88085	15	5	14820.9	1	16	5	18.4	3	2	16	9.7	138	4.5	75	7.2	584	32.2	37.7	0.974
81745	6	1.62	13273.3	1	16	4	27.3	3.7	2	9	10	121	4.3	72	7.2	404	28.9	18.08	1.148
90442	6	0.61	18324.6	1	16	1	37.3	9.84	2	6	9.2	134	4.7	68	7.2	400	35.8	14.2	1.125
84054	7	1.55	24040.9	1	17	1	31.3	4.52	2	14	9.9	135	4.1	75	6.9	333	25.2	21.44	1.273
93462	10	2.7	77009.3	1	17	3	21.6	3.7	2	19	9.2	132	4.1	74	6.9	335	19.4	24.64	1.114
78389	3	0.52	10627.6	1	16	5	22	5.77	2	16	9.7	177	4.7	75	6.8	406	29	22.98	1.054
85988	14	3.09	89924.8	1	17	5	29.6	4.53	2	17	9.5	192	4.9	67	6.8	309	13.1	26.09	1.197
81678	4	0.67	12443.7	1	17	4	31.4	5.97	2	15	10.1	192	3.6	75	6.7	441	27.8	18.45	1.207
88801	15	5	39763.9	1	18	1	40.1	3	2	12	9.5	164	3.5	75	6.7	258	20.8	15.77	0.902
76524	15	4.67	13880.9	1	18	2	20.8	3.21	2	10	10	154	3.6	73	6.7	602.57	24.8	28.57	1.246
87034	14	2.79	13715.2	1	16	4	27.2	5.02	2	14	10	127	3.9	73	6.6	213	10.2	24.74	1.214
89924	2	0.25	18791	1	16	1	45	8	2	16	9.8	204	4.4	77	6.5	157	19.8	16.26	1.048
76102	15	3.17	16567	1	16	5	18.2	4.73	2	9	9.9	149	4.1	70	6.5	310	9.87	42.56	1.116
79074	6	1.52	16999.9	1	16	4	21	3.95	2	10	9.7	174	4.5	76	6.3	319	17.1	31.44	1.13
87681	6	1.07	9145.34	1	17	5	24.3	5.61	2	9	9.3	116	4.4	79	6.2	388	31.8	17.08	1.02
83275	14	2.11	19785	1	17	1	24.1	6.64	2	12	9.8	181	4	72	6.2	443.74	26.7	65.42	1.237
79695	15	5	19805.8	1	16	1	27.6	3	2	10	9.4	201	4.4	69	6.1	429	28.9	21.73	1.031
83145	14	3.1	61838.8	1	16	3	18.6	4.52	2	12	9.8	122	4	68	6	688	19	51.33	0.992
91401	7	1.41	18485.8	1	16	1	50.2	4.96	2	12	9.3	155	3.6	73	5.7	244	20.6	29.32	1.18
73963	14	3.14	18269.9	1	16	5	24.5	4.46	2	9	10.2	196	3.8	81	5.5	442	24.1	17.38	1.141
75431	6	0.7	14573	1	16	1	22	8.57	2	9	10.1	142	4.1	75	5.5	694	35	39.07	1.171
75732	5	0.85	20846.6	1	15	1	34.9	5.88	2	6	9.5	201	3.5	75	5.5	358	53.8	12.39	1.194
75248	15	3.24	15930.4	1	15	4	20	4.63	2	5	9.7	137	4.6	74	5.5	666	22.3	55.53	0.903
88539	1	0.07	13362.1	1	16	4	21.7	14.29	2	12	9.6	166	3.2	82	5.4	588	17.9	64.45	1.31
79233	8	2.27	20875.5	1	16	5	35.9	3.52	2	11	9.6	98	4.7	74	5.4	306	19.7	19.61	1.14
83093	5	0.63	14758.8	1	16	1	23.6	7.94	2	9	9.6	132	5.2	72	5.4	364.55	27.6	15.55	1.13
76328	6	0.67	26498.2	1	16	3	19.2	8.96	2	15	9.5	127	4.5	72	5.3	353	2.117	69.66	1.213
90487	7	1.3	18037.6	1	17	2	31.4	5.38	2	10	9.6	190	4.8	71	5.3	380	20.3	19.14	1.192
74617	5	1.06	18184.5	1	17	4	21.7	4.72	2	3	9.3	136	4.2	69	5	350	14.7	45.32	1.158
82137	6	1.26	23211.1	1	17	1	27.6	4.76	2	16	9.5	134	4.5	69	4.8	318	14.2	24.31	1.136
89765	6	0.95	7003.75	1	16	5	17.7	6.32	2	10	9.7	166	4.3	76	4.7	696	19.9	47.59	0.938
89301	1	0.02	14528.5	1	15	1	19.1	50	2	24	9.6	202	4.2	76	4.7	620	11.8	39.54	0.84
73997	14	2.9	18022.9	1	17	1	22	4.83	2	15	9.9	170	4.1	74	4.7	531	18.6	35.22	1.223
77988	9	2.18	22844.5	1	17	2	26.3	4.13	2	12	9.7	149	4.4	70	4.7	660.41	34.5	37.21	1.211
93037	2	0.36	21450.2	1	16	1	23.7	5.56	2	11	9.4	127	3.9	70	4.7	587	12.4	50.04	1.191
92292	14	3.79	16266.2	1	16	1	17.8	3.69	2	12	9.6	180	3.6	70	4.7	640	34.2	33.4	0.906
81435	4	0.85	21893.1	1	18	3	19.9	4.71	2	10	9.5	118	4.3	71	4.5	686	25.1	47.24	1.106
89815	6	0.78	14494.5	1	16	1	21.4	7.69	2	10	9.4	100	3.6	72	3.9	233	12	23.42	1.052
85800	9	2.6	24390.9	1	15	1	33.1	3.46	2	11	9.6	240	4	79	7.9	165	26.2	10.4	1.029
83561	4	0.59	18954.2	1	14	3	20.5	6.78	2	14	10.1	142	5	70	7.7	656	28.8	37.23	0.87
88176	14	3.62	8385.46	1	16	5	24	3.87	2	12	9.5	141	3.6	75	7.6	574	34.2	20.41	1.041
83371	7	1.68	92304	1	15	3	26.3	4.17	2	14	9.7	208	5.2	71	7.4	633	46.8	28.87	1.159
75100	15	5	15750.5	1	15	5	22.7	3	2	10	9.9	155	4.4	79	7.3	548	23.4	32.7	0.928
87908	9	2.94	42447.3	1	16	3	21.1	3.06	2	14	9.6	158	3.6	78	7.3	429	16.3	40.04	0.987
78680	3	0.84	28984.1	1	16	3	33.4	3.57	2	12	9.9	164	3.8	78	7.2	411.49	20.7	32.23	1.214
78984	2	0.28	33997.7	1	17	3	42.6	7.14	2	16	9.3	123	3.9	67	7.1	361.16	23	25.29	1.158
91735	6	0.88	16474.5	1	15	2	40.5	6.82	2	13	9.4	132	4.2	74	7	218	18.6	11.88	1.118
92023	4	0.69	32663.6	1	15	5	33.1	5.8	2	17	9.8	159	4.2	70	7	701	25.5	34.77	1.139
80098	7	0.98	14573	1	15	1	19.5	7.14	2	8	9.8	175	4.4	73	6.9	432	20.4	51.55	1.003
89675	4	0.74	15614	1	14	4	23.9	5.41	2	9	9.4	145	5.9	70	6.9	377	9.14	47	0.975
90862	8	0.85	25741.6	1	14	1	23.3	9.41	2	14	9.3	130	4.3	69	6.9	554	19.9	22.14	1.03
86873	14	1.03	11331.1	1	15	5	36.5	13.59	2	11	9.1	168	3.9	81	6.7	233	28.5	17.38	1.08
80053	6	1.91	13155.5	1	16	4	36.3	3.14	2	9	9.8	192	4.7	79	6.7	270	31.8	12.91	1.047
74322	6	1.04	13934	1	18	1	18.8	5.77	2	9	9	114	4.2	72	6.7	605	15	32.59	0.998
90874	8	1.86	53813.4	1	16	3	20.4	4.3	2	13	9.7	154	4.1	77	6.6	634	32.3	43.89	0.954
90641	15	4.12	12586.7	1	16	5	29.1	3.64	2	13	9.7	213	4.1	75	6.5	565	23.2	22.72	1.181
76153	2	0.22	19426.3	1	16	2	28.7	9.09	2	8	9.8	155	3.4	82	6.4	385	26.4	18.99	1.049
83319	1	0.02	18524.2	1	15	5	21.5	50	2	5	9.1	115	4.2	71	6.4	370.96	24.6	35.6	0.931
75312	8	2.58	16247.4	1	14	4	22	3.1	2	9	9.9	150	4	73	6.2	405	23.3	30.41	1.191
82633	7	1.47	26027.7	1	15	3	28.5	4.76	2	11	9.6	135	3.5	73	6.2	205	26.4	21.33	1.136
84573	14	3.72	27459.5	1	16	1	19.5	3.76	2	17	9.7	151	4.5	76	6.1	496	27.3	35.94	1.113
90806	6	0.69	31036.1	1	16	3	29.6	8.7	2	13	10	128	3.7	77	6	503	28.4	30.52	1.049
80797	4	0.54	11464.4	1	16	4	34.3	7.41	2	8	10.2	202	4.5	69	6	236.12	22.9	12.09	1.112
81383	3	0.47	23500.4	1	16	3	35.3	6.38	2	13	9.4	105	3.7	69	6	480.14	32.2	28.97	0.973
84762	8	0.85	25741.6	1	16	1	23.8	9.41	2	11	9.3	139	4	74	5.7	501	18.2	31.6	1.074
88662	7	1.14	19123.3	1	15	1	22.4	6.14	2	13	9.3	122	4.1	72	5.7	287	12.4	18.27	1.073
81411	15	4.25	15750.5	1	15	5	23.2	3.53	2	12	9.4	153	3.9	69	5.7	420	18.9	25.49	1.126
89056	1	0.12	19987.6	1	17	1	42.2	8.33	2	16	9.8	170	4.7	80	5.6	344	23	21.76	1.158
84310	8	1.22	20142.3	1	15	1	22.6	6.56	2	12	9.6	126	4.8	78	5.6	324	13.1	30.06	0.873
90876	8	1.23	10218.3	1	16	4	28.2	6.5	2	14	9.7	180	4	74	5.6	401	29.9	15.76	1.033
75602	8	1.34	16417.9	1	14	1	25.4	5.97	2	12	9.7	141	4.9	73	5.6	361	12.4	38.86	1.038
90785	3	0.58	23288.6	1	16	2	19.1	5.17	2	20	9.4	191	4.6	77	5.5	577	21.4	34.61	1.037
89387	10	2	26142	1	15	3	21.5	5	2	16	9.6	142	4.7	73	5.5	582	29.7	63.21	1.177
81454	5	1.21	31046.9	1	15	5	45.3	4.13	2	10	9.4	161	4.5	71	5.5	123	22	8.49	1.205
73968	15	4.19	18184.5	1	15	4	20.8	3.58	2	15	9.7	142	4.6	72	5.4	181	11.4	35.04	1.093
73576	8	1.58	12433.7	1	16	4	23.2	5.06	2	14	9.9	157	4.1	72	5.4	618	17.2	39.94	1.195
77940	14	2.11	19785	1	16	1	21.3	6.64	2	11	9.5	135	4.1	67	5.4	558.79	25.8	15.38	1.161
82824	14	2.24	67260.1	1	16	3	23.2	6.25	2	13	9.8	134	4.5	76	5.3	306	17.5	28.6	1.245
77002	14	3.45	22844.5	1	16	1	25.8	4.06	2	10	9.9	146	4.1	71	5.3	412.61	34.6	23.09	1.175
80999	14	4.61	60971.6	1	15	3	22.2	3.04	2	10	10.2	149	4.2	81	5.2	598	23.5	24.35	1.047
84875	5	0.91	9370.24	1	15	5	18.4	5.49	2	13	9.4	180	4	78	5.2	792	29.2	55.91	1.156
81905	9	2.94	15109.9	1	15	4	29.8	3.06	2	7	9.6	179	5.1	72	5.2	231	33.4	20.73	1.054
86381	8	1.98	13143.7	1	15	4	23	4.04	2	14	10.1	149	3.6	71	5.2	686	29.2	52.22	1.199
87604	15	5	66950.5	1	15	3	16.1	3	2	11	9.3	137	3.8	69	5.2	416	12.2	59.66	0.894
88038	14	3.27	56341.9	1	16	3	24.6	4.28	2	12	9.7	134	4.8	66	4.9	358	13.5	31.36	1.097
85764	15	5	69918.6	1	15	3	16.7	3	2	13	10.2	124	4.8	73	4.8	387	15.2	27.34	1.017
76519	1	0.07	13623.7	1	17	4	21.3	14.29	2	8	9.9	158	3.1	71	4.7	172	15.5	22.67	1.104
76371	15	3.63	64733.2	1	18	3	20.1	4.13	2	20	10	227	4.4	75	4.3	479.07	27.9	37.21	0.967
82528	15	4.19	23211.1	1	15	2	20.1	3.58	2	9	9.7	151	5.7	80	4.2	251	11.2	29.8	1.034
78087	6	0.65	13982.4	1	16	4	24.5	9.23	2	10	9.7	125	3.6	73	4.2	478	29.1	44.73	1.004
85894	14	3.17	42572.5	1	14	3	18.3	4.42	2	7	9.5	118	4.9	67	4	675	21	75.7	1.064
87704	7	1.07	15083.5	1	15	2	22.4	6.54	2	13	9.4	97	4.1	70	3.9	468	25.7	23.06	1.058
82639	5	0.84	18184.5	1	16	4	53.3	5.95	2	10	9.7	120	4.1	71	7.9	274	33.3	21.24	1.162
84922	6	1.34	17012.6	1	14	4	41.1	4.48	2	9	9.6	153	3.7	73	7.5	205	23.3	11.46	0.995
75570	4	0.76	12007.6	1	14	2	39	5.26	2	7	9.6	129	4.5	75	7.3	145	19	15.2	0.959
87403	9	2.52	15030.1	1	14	2	33.2	3.57	2	10	9.6	164	4.8	77	7.1	302	26.6	18.19	1.014
77370	1	0.07	15041.3	1	14	4	22.4	14.29	2	8	9.7	107	6	74	7.1	486	22.8	45.66	0.929
85619	14	2.1	8888.8	1	14	4	21	6.67	2	12	9.3	158	5	72	7.1	663	31.5	41.47	1.247
75639	8	1.44	18184.5	1	15	4	28.4	5.56	2	14	9.7	212	3.9	73	7	207	12.3	18.35	1.031
91435	2	0.21	13715.2	1	14	4	35.7	9.52	2	11	9.4	192	4.6	75	6.9	310	14.5	36.83	1.096
91306	6	1.24	11346.1	1	14	5	20.6	4.84	2	13	9.3	123	4.5	72	6.7	528	30.8	24.35	1.162
87786	4	0.74	13220.9	1	15	1	20.9	5.41	2	13	9.9	201	4.8	74	6.6	828	21.8	40.87	1.067
84749	3	0.43	18791	1	14	2	38.2	6.98	2	9	9.9	178	3.4	72	6.4	262	33.8	13.95	1.228
93152	8	1.76	19225.3	1	13	1	22.2	4.55	2	17	10	128	5.2	76	6.3	428	16	29.56	0.964
74220	4	1.18	34409.9	1	14	3	26.6	3.39	2	10	10.2	181	5.2	75	6.3	647	28.4	33.05	1.171
88486	9	1.47	15406.3	1	15	2	24.2	6.12	2	9	9.9	167	5.1	73	6.2	487	21.7	36.72	0.97
80673	15	5	9832.93	1	15	5	26.9	3	2	13	9.8	180	4.4	72	6.2	514	30.3	28.25	1.28
74754	14	3.79	17414.4	1	14	4	22.8	3.69	2	7	10.2	181	5.1	77	6.1	197	20	36.65	1.004
83373	5	1.02	16165	1	15	4	22.7	4.9	2	13	9.4	161	4.6	73	6.1	573.09	29.7	45.2	1.151
86410	8	1.76	13143.7	1	16	4	24	4.55	2	17	9.7	137	3.5	73	6.1	747	20.6	35.11	1.33
89050	9	1.69	22644.1	1	14	3	18.1	5.33	2	13	9.8	215	4.4	77	6	395	15.9	35.38	1.045
92401	15	3.13	16528.5	1	14	2	21.5	4.79	2	14	9.4	134	3.2	77	6	255	11.4	35.95	1.068
91036	7	1.27	7108.83	1	14	5	19.8	5.51	2	10	9.9	148	5.1	75	6	757	24.5	32.64	0.885
86292	6	0.92	29599.4	1	16	3	18.2	6.52	2	17	9.6	133	4	74	6	324	22.1	26.82	1.107
75166	7	1.58	13128.6	1	14	2	20.1	4.43	2	8	9.6	130	5.1	68	6	512	12.7	54.9	0.99
93510	15	5	88377.1	1	14	3	22	3	2	16	10.1	151	3.4	79	5.7	198	10.2	42.35	1.04
88061	7	0.95	10539.1	1	15	4	18.6	7.37	2	18	9.7	144	4.6	70	5.7	482	16.9	32.54	1.09
73754	4	0.84	22187.3	1	15	1	21.6	4.76	2	13	9.8	180	4.9	73	5.6	505	24.7	25.16	1.248
83979	15	4.44	16497.4	1	15	1	32.2	3.38	2	6	9.1	130	4.5	69	5.6	329	19.8	16.54	0.96
91410	14	3.5	63454.3	1	15	3	21.9	4	2	14	9.2	147	4.9	61	5.6	129	3.37	51.65	0.852
80953	5	0.76	18353.7	1	15	1	21.9	6.58	2	7	9.5	167	3.5	71	5.5	459	20.4	31.5	1.078
84446	6	1.69	14952.9	1	14	4	37.7	3.55	2	12	9.8	109	5.5	73	5.4	202	10.3	28.76	1.244
87057	5	0.74	11892.6	1	14	4	19.9	6.76	2	10	9.4	135	4.5	72	5.4	524	30.7	43.28	1.235
92388	10	2.29	92048.6	1	14	3	19.7	4.37	2	11	9.7	199	4.8	71	5.4	799	23.3	105.3	1.02
87286	2	0.23	16650.1	1	16	2	21.2	8.7	2	14	9.1	141	5	67	5.4	656	25.1	25.32	0.972
79556	5	0.76	18660.6	1	13	2	22.3	6.58	2	10	9.8	133	4.4	73	5.3	328	17.8	29.31	1.051
81951	15	3.79	14573	1	14	1	18.2	3.96	2	18	9.4	133	4.7	68	5.3	186	10.1	31.77	0.924
79504	15	4.38	13431.2	1	14	4	20.3	3.42	2	10	9.7	172	5	68	5.2	262	15.9	69.6	1.077
87340	7	1.73	21797.6	1	14	1	24.5	4.05	2	15	9.6	148	5.1	69	5.1	208	18.3	17.71	1.136
79910	6	1.91	24575	1	14	3	21	3.14	2	12	9.8	152	6.5	66	5.1	480	15.6	46.62	1.012
78906	4	0.54	11245.3	1	15	4	34	7.41	2	10	9.4	157	4.5	65	5.1	508	18.8	35.54	1.121
85178	15	5	18018.5	1	15	2	21.1	3	2	11	9.3	130	4.2	76	4.9	564	24.2	32.49	1.001
87002	14	3.92	10364	1	14	5	18.8	3.57	2	21	9.5	159	4.6	70	4.9	311	11.4	28.84	0.99
90823	6	1.04	19518.7	1	14	3	19.6	5.77	2	12	9.5	172	5.3	73	4.8	456	17.7	36.15	0.824
75480	4	0.54	14314.4	1	14	1	19.3	7.41	2	9	9.9	143	4.7	73	4.8	700	14.4	76.57	0.916
74168	5	0.74	20920	1	14	1	19.7	6.76	2	13	9.3	120	5	71	4.7	344	14.3	29.1	1.047
90094	5	0.61	16650.1	1	15	1	20.2	8.2	2	9	9.7	156	4.8	64	4.7	372	13.6	48.75	0.905
92398	14	3.51	50784.9	1	14	3	19.4	3.99	2	14	9.6	136	5	72	4.5	696	23.5	50.62	0.959
80910	6	1.61	15214.1	1	14	4	15.5	3.73	2	7	9.7	110	4.3	77	4.4	179.17	9.7	38.8	0.734
90407	9	2.14	20527.8	1	15	3	21.8	4.21	2	11	9.9	157	3.4	76	4.2	505	19.2	27.77	0.968
84013	8	1.42	25460.7	1	14	3	19.6	5.63	2	11	10	171	4.8	77	4	280	12.8	28.21	0.981
92285	9	1.47	15406.3	1	13	2	19.5	6.12	2	11	10.1	179	5.5	75	3.6	132	5.71	133.2	0.839
86108	9	2.47	16680.6	1	14	4	19.7	3.64	2	13	9.7	177	5.8	68	3.5	324	10.6	43.49	1.071
91287	6	1.34	12858	1	14	4	43.6	4.48	2	19	9.4	141	5.2	72	7.3	301	13.6	51.3	0.91
85268	3	0.56	15618.7	1	14	2	26.7	5.36	2	10	9.6	165	4.6	71	7.3	327	20.4	16.72	0.932
92471	15	4.7	52733.9	1	14	3	19.6	3.19	2	12	9.5	146	5	71	6.8	148	10.4	21.27	0.912
92079	7	1.23	12592.9	1	13	1	28.4	5.69	2	13	9.7	170	5.3	80	6.7	146	12.9	7.82	1.141
92439	7	1.41	27063.8	1	13	3	22.1	4.96	2	17	9.9	165	5.4	73	6.7	318	19.2	38.42	0.849
79066	2	0.18	14376.1	1	14	4	28.7	11.11	2	10	9.8	140	4.3	72	6.6	516	36.1	20.76	1.208
83830	8	1.98	13143.7	1	15	4	25.1	4.04	2	8	9.6	138	3.8	79	6.3	666	33.3	36.32	1.114
92958	6	1.75	9644.72	1	13	4	25.1	3.43	2	15	9.6	198	5.5	69	6.2	195	4.54	36.5	0.89
82518	10	1.64	10967.5	1	13	1	22.8	6.1	2	14	9.7	125	4.8	70	6.1	225	13.8	21.35	0.895
77426	7	2.45	22844.5	1	14	2	28.9	2.86	2	10	9.4	179	4.2	71	6	703.59	39.8	23.88	1.145
77794	2	0.38	12288.4	1	13	5	27.3	5.26	2	13	9.9	194	4.7	77	5.8	241	12.8	21.29	1.011
90903	7	1.65	16297.8	1	13	2	20	4.24	2	16	9.6	111	4.3	77	5.7	293	15.4	25.84	0.974
90777	1	0.02	17839.4	1	15	1	21.4	50	2	9	10	165	3.9	75	5.7	744	21.3	47.28	0.949
77924	15	3.48	19630.2	1	13	1	20.1	4.31	2	12	9.5	135	4.9	77	5.5	524	12.8	34.34	1.015
76431	14	2.25	17383.7	1	13	1	32.7	6.22	2	16	9.9	191	4.8	74	5.5	8.36	4.14	30.5	0.835
74608	14	2.25	17696.4	1	14	1	16	6.22	2	16	9.8	144	6.1	73	5.5	269	8.33	28.51	0.988
79713	3	0.38	13622	1	14	4	20.1	7.89	2	10	9.6	136	5.7	69	5.5	215	12.5	51.87	0.918
74427	5	0.83	11641.3	1	14	4	24	6.02	2	7	9.6	166	4	68	5.5	297.74	17.7	41.36	1.032
82034	6	1.43	17622.9	1	13	2	23.3	4.2	2	16	9.4	149	5	71	5.4	204	10.8	22.68	0.936
91120	8	2.56	17920.2	1	15	4	28.6	3.13	2	8	9.6	142	4.6	69	5.4	315	20.8	28.59	1.15
83833	10	2.98	25568.6	1	14	3	17.7	3.36	2	10	9.6	130	4.1	69	5.4	678	29.8	57.41	0.975
91925	2	0.25	17139.3	1	14	1	20.2	8	2	12	9.3	132	3.9	77	5.3	341	22.5	22.59	0.915
88074	5	0.61	19911.4	1	14	2	24.5	8.2	2	14	9.5	146	4.7	74	5.3	571	22.6	59.33	1.068
89971	7	1.11	45738.2	1	13	3	24.1	6.31	2	13	10.1	140	4.2	76	5.2	150	9.12	37.74	0.824
93588	7	1.1	9880.39	1	14	4	20.5	6.36	2	11	9.8	206	4.1	76	5.2	705	26.1	84.14	0.999
73691	8	1.56	87294.6	1	14	3	18.9	5.13	2	7	9.3	145	5	68	5.2	623	20.3	43.6	1.085
78163	4	0.54	14186.9	1	13	1	21.7	7.41	2	8	9.3	138	5.3	66	5.2	175.64	9.09	26.43	1.049
89936	14	3.72	19301	1	15	2	20.6	3.76	2	15	9.7	129	4.5	76	5.1	181	11.3	29.48	1.086
82358	4	0.91	17957.7	1	13	5	24.6	4.4	2	12	9.7	173	5.5	70	5.1	435	25.5	30.21	1.13
88127	8	2.24	41784.1	1	13	3	19.4	3.57	2	11	9.5	121	3.9	75	5	361	15.3	36.42	0.995
78935	7	1.76	18515.7	1	13	4	19.3	3.98	2	8	10	140	5	73	5	185	6.6	44.6	0.908
74730	7	1.13	9699.36	1	13	5	22.3	6.19	2	9	10.3	155	4.4	75	4.8	73.6	4.29	51.78	0.796
75238	5	0.72	12110.4	1	15	4	18.2	6.94	2	12	9.7	145	5.2	66	4.8	303	10.4	36.43	0.956
87679	3	0.56	13286.6	1	12	4	32.1	5.36	2	6	7.3	190	5.9	75	4.7	212	19.2	35.23	0.873
81356	7	1.47	11013.5	1	12	4	20.5	4.76	2	8	9.7	121	3.8	70	4.7	117	12.9	21.54	0.955
81274	6	0.91	12498.3	1	13	1	20.6	6.59	2	11	9.8	155	5.4	64	4.7	261.88	10.7	33.22	0.968
79508	6	1.26	25720.1	1	13	1	19.2	4.76	2	7	10.6	162	5.7	75	4.6	576	14.2	54.78	0.829
91540	6	0.78	14494.5	1	13	1	40.1	7.69	2	9	9.5	133	4	75	4.6	85.2	5.05	34.05	0.961
80690	15	3.63	12900.3	1	13	5	17.1	4.13	2	14	9.7	181	6	74	4.6	15.9	3.89	62.17	0.819
87751	1	0.2	12777.9	1	15	5	15.4	5	2	8	9.2	110	5.7	76	4.5	348	20.2	34.79	0.821
89885	14	2.82	44930.3	1	14	3	19	4.96	2	12	9.6	140	5.5	71	4.5	93.6	6.21	47.25	0.93
92638	15	4.99	18584.8	1	13	2	16.6	3.01	2	16	9.6	170	4.9	72	4.4	122	3.08	130.1	0.865
91073	6	1.19	10106	1	13	4	18.5	5.04	2	13	9.1	122	4.7	72	4.4	699	24.6	45.33	0.964
92596	6	0.87	18485.8	1	13	1	20.7	6.9	2	15	9.8	132	4.9	77	4.1	389	11	36.25	1.049
81917	5	0.56	8395.16	1	14	4	16	8.93	2	11	9.8	133	5.5	72	3.9	19.9	2.117	45.79	0.939
83997	9	1.87	11500.7	1	13	4	29.1	4.81	2	13	9.2	127	5.2	75	3.8	4.65	2.114	22.15	0.98
73584	9	3.07	72700.4	1	13	3	25.3	2.93	2	14	9.7	195	5.6	65	3.8	77.6	3.03	74.4	0.854
76605	4	0.49	11493	1	12	2	21.1	8.16	2	9	9.9	134	4.3	71	3.7	11.4	2.117	41.84	0.92
81907	6	1.07	16999.9	1	13	4	18.8	5.61	2	9	9.7	134	5.5	70	3.7	588	14.5	49.16	0.954
73680	8	2.46	59124	1	12	3	18	3.25	2	21	9.5	161	5.5	72	3.2	47.3	2.117	54.42	0.882
73853	14	3.48	38205.6	1	13	3	15.4	4.02	2	12	9.9	149	5.1	71	3	19.9	2.117	197.2	0.882
90684	7	1.11	10493.7	1	14	4	17.8	6.31	2	13	9	200	4.7	67	2.2	56.7	2.114	98.39	0.938
93350	6	1.3	15083.5	1	12	1	17.4	4.62	2	10	9.8	138	4.9	75	10	222	5.8	49.54	0.906
75618	7	1.47	14994.5	1	13	1	27	4.76	2	7	10.1	167	4.8	70	8.5	344	17.1	18.06	0.963
88283	3	0.55	11836.8	1	13	4	31.6	5.45	2	9	9.3	183	5.5	74	7.5	96.9	9.94	27.17	1
76505	5	0.75	10239.3	1	14	4	34.5	6.67	2	12	10.1	185	4.7	69	7.3	427	21.1	38	1.258
86538	15	5	52816.3	1	12	3	21.2	3	2	10	9.2	141	5.3	67	6.6	501	21.7	43.72	1.001
83680	3	0.42	18614.7	1	12	2	30.2	7.14	2	8	8.9	123	5.9	66	6.6	85.6	5.16	13.23	1.032
88794	5	0.99	18894.6	1	13	2	30.7	5.05	2	15	9.2	134	3.9	63	6.3	221	9.92	34.87	1.009
92013	6	1.49	14374.5	1	12	4	26.4	4.03	2	8	9.8	134	5.1	74	6.2	102	5.63	47.29	0.874
77214	6	0.88	23653.9	1	12	3	16.1	6.82	2	8	9.9	147	6.3	68	6.2	528	23.4	51.7	0.832
84822	6	1.15	13487.8	1	13	4	15.3	5.22	2	10	9.6	132	5.4	72	6.1	527	23.8	56.1	0.866
85383	15	4.58	52087.1	1	12	3	24.1	3.28	2	14	9.4	159	5.3	64	6.1	373	8.01	79.3	0.893
83867	7	1.65	13634.9	1	13	5	23.9	4.24	2	13	9.3	130	4.7	74	5.9	274	12.9	12.6	0.842
86535	14	2.46	58289.2	1	12	3	24.1	5.69	2	18	9.9	181	4.7	73	5.7	8.89	2.114	55.19	0.799
89029	6	1.05	17214.8	1	12	1	25.1	5.71	2	13	9.5	173	4.7	73	5.7	214	15.4	36.91	0.799
86625	14	1.89	15618.7	1	12	2	19.8	7.41	2	14	9	129	5.2	64	5.5	81.3	2.114	31.13	0.982
90114	5	1.22	16238.6	1	13	4	18.9	4.1	2	12	9.6	180	4.9	72	5.4	355	2.114	65.12	1.033
82942	7	1.92	73452.1	1	12	3	21.6	3.65	2	15	9.5	138	5.1	69	5.4	209	5.93	66.41	0.826
79182	14	3.79	16247.4	1	12	5	29.8	3.69	2	9	9.9	142	5.2	74	5.3	335	19	16.9	1.047
92956	5	0.82	16955.8	1	12	5	15.4	6.1	2	10	9.4	141	6.4	65	5.3	505	12.4	68.67	0.791
91145	14	3.62	17482.9	1	12	4	19.5	3.87	2	11	9.6	130	5.2	66	5.2	70.5	6.01	44.84	1.005
78373	7	1.97	12443.7	1	12	4	34.5	3.55	2	10	10.2	179	5.1	74	5.1	267	15.9	37.46	1.053
90051	5	0.99	18013.6	1	12	4	22.2	5.05	2	12	9.5	123	5.7	70	5.1	111	12.5	55.05	1.114
91463	10	2.88	13404.1	1	12	2	24.4	3.47	2	14	9.3	135	5	76	5	167	11.5	45.93	0.779
82122	14	2.66	50563.8	1	12	3	19.2	5.26	2	10	9.6	149	4.1	72	5	140	3.2	65.87	0.859
90193	8	1.38	15627.8	1	12	4	17.9	5.8	2	14	9.5	142	3.9	69	5	176	10.6	77.25	0.967
89330	10	2.36	18485.8	1	12	1	26.1	4.24	2	9	9.7	140	4.1	74	4.9	462	28.6	39.16	0.932
87382	10	1.42	18894.6	1	13	1	30.1	7.04	2	8	10	164	4.8	70	4.8	331	9.09	55.93	0.81
79028	6	1.22	11784.4	1	12	1	16.5	4.92	2	8	10	157	4.3	80	4.7	824	19.4	65.01	1.021
81911	15	4.07	11734.3	1	13	4	21.9	3.69	2	7	9.7	136	5.2	75	4.7	474	13.4	54.1	0.924
85300	6	0.92	18840.4	1	12	1	23.5	6.52	2	15	9.7	150	5	74	4.7	362	11.8	32.55	0.917
83960	15	3.52	50784.9	1	12	3	20.7	4.26	2	10	9.3	147	4.7	69	4.7	63.7	3.9	96.21	0.856
92755	9	1.87	11500.7	1	12	4	34.6	4.81	2	13	9.2	152	4.5	72	4.6	9.35	4.24	33.49	1.031
87807	9	2.11	16650.1	1	13	2	19	4.27	2	12	10	135	5.1	70	4.5	384	8.32	54.48	0.787
81476	6	0.67	26498.2	1	12	3	23.7	8.96	2	14	9.8	167	5.4	74	4.4	9.66	2.117	78.02	0.93
93197	15	3.52	61872.7	1	13	3	20.7	4.26	2	20	9.4	143	6.1	71	4.4	144	3.94	59.7	0.936
86254	15	5	13064.4	1	12	5	17.6	3	2	14	9.3	148	5.8	67	4.3	351	9.5	70.6	0.984
93254	7	1.11	10493.7	1	13	4	21	6.31	2	12	9.4	143	5.1	68	4.2	576	15.1	59.85	1.064
83200	15	3.79	14573	1	12	1	17.7	3.96	2	11	10	154	5.2	74	4.1	39.6	4.54	61.64	0.74
92618	9	3.17	15053.2	1	12	2	29.8	2.84	2	13	9.6	187	5.7	73	4.1	6.59	2.114	18.3	0.975
77036	5	0.7	18719.3	1	12	1	23.3	7.14	2	6	9.6	148	4.9	71	4.1	12.8	3.13	24.17	0.917
93148	5	0.85	15693.7	1	12	4	18.3	5.88	2	14	10	138	5.1	77	4	237	8.86	45.23	0.88
91105	10	2	26142	1	12	3	18.2	5	2	14	9.6	183	6	65	4	87.4	4.75	112.7	0.94
85532	5	1.19	26504.4	1	13	1	15.4	4.2	2	11	10	147	5.2	74	3.9	308	11.2	50.92	0.837
85495	14	2.04	35511.1	1	12	3	16.6	6.86	2	11	9.1	175	4.6	66	3.9	30	2.114	103.6	0.898
91318	9	2.24	45811	1	12	3	20.1	4.02	2	11	9.7	140	5.1	72	3.8	449	15.2	55.21	0.852
77860	4	0.61	14727.8	1	13	4	17.7	6.56	2	4	9.9	194	4.9	71	3.8	18.13	2.117	69.42	1.062
82480	14	2.22	55471.8	1	12	3	16.5	6.31	2	15	9.9	217	5.2	73	3.7	19.4	2.117	107.6	0.877
74339	2	0.24	19515.5	1	12	1	21.3	8.33	2	11	9.9	141	5.5	69	3.6	26.2	2.117	40.95	0.894
82821	1	0.07	13623.7	1	13	4	17.5	14.29	2	9	10.3	223	6	69	3.4	507	10.7	92.98	0.832
73891	9	2.68	14184.6	1	12	4	20.1	3.36	2	13	9.9	123	6.7	70	3.3	373	9.34	63.7	1.012
90570	6	1.37	34463.3	1	13	3	15.2	4.38	2	14	9.5	175	4.4	68	3.2	48.1	4.56	110.7	0.774
85832	14	3.51	21508.7	1	12	3	27.5	3.99	2	7	9.4	146	4.8	67	2.8	27.3	2.114	65.71	0.825
83675	4	0.63	29128.4	1	12	3	34	6.35	2	12	10.3	214	4.9	70	6.9	39.1	6	21.45	0.861
77947	1	0.07	15041.3	1	12	4	27.5	14.29	2	10	9.9	157	6	74	6.6	284	15.6	23.2	1.055
77934	6	0.91	14933.2	1	12	3	29.5	6.59	2	9	9.7	122	5.2	71	6	67.88	9.77	36.16	1.04
75583	4	0.42	16417.9	1	12	1	31.9	9.52	2	8	9.7	119	4.3	77	5.9	9.79	3.12	32.6	0.878
84421	5	1.51	18364	1	12	2	16.6	3.31	2	6	9.5	147	5.2	68	5.4	15.7	2.114	111.5	0.738
78295	3	0.36	18853.7	1	12	4	17.8	8.33	2	10	9.7	147	5.2	75	4.7	73.3	4.46	54.25	0.954
76125	15	3.17	49146.8	1	12	3	23.6	4.73	2	10	9.5	157	5.2	70	4.5	142.09	2.117	119.2	0.837
83339	8	1.34	13934	1	12	2	18.4	5.97	2	5	9.3	160	4.7	66	4.5	161	5.3	68.05	0.799
75133	8	1.29	9059.32	1	12	4	17.7	6.2	2	9	9.5	180	4.6	66	3.6	13.77	4.1	90.22	0.928
77379	15	5	20398.1	1	12	4	15.4	3	2	12	9.9	188	5.9	72	2.7	375	4.96	116.2	0.808
83335	5	0.75	11245.3	1	12	4	16.6	6.67	2	5	9.8	129	5.9	74	3.9	131	7.29	63.04	0.825
93422	7	0.98	28453.8	1	12	3	15.6	7.14	2	8	10	141	3.8	70	3.9	144	2.114	167.8	0.846
82600	3	0.42	11381.9	1	12	4	22	7.14	2	23	10	145	5.6	78	3.7	173	2.117	196.5	0.792
76260	6	1.21	21179.3	1	15	3	34	4.96	1	11	9.6	157	4	75	6.3	223.37	36.3	14.14	1.135
76094	5	0.54	17788.7	1	18	2	22.8	9.26	1	14	9.9	153	4.4	88	6.3	780	54.7	32.34	1.006
81930	6	0.89	18353.7	1	18	2	41.9	6.74	1	9	9.4	166	4	72	7.3	189	21	9.03	1.308
79166	15	5	50232.1	1	19	3	26.3	3	1	11	10.2	141	4	74	7.1	492	26.9	19.81	1.094
73712	15	5	9009.88	1	18	5	27.3	3	1	14	9.7	167	4	74	6.9	318	43.1	15.73	1.101
91769	9	2.35	59296.1	1	19	5	36.3	3.83	1	7	9.9	173	4	80	6.7	210	32.7	10.37	1.175
79752	6	1.21	21179.3	1	18	3	32.9	4.96	1	14	9.2	142	3.5	63	6.7	536.75	52.8	27.56	1.303
87500	5	0.61	16650.1	1	19	1	30.4	8.2	1	9	10	186	4.6	76	6.6	271	13.7	20.55	1.074
74023	9	3.87	87185.7	1	19	3	26.4	2.33	1	13	9.4	138	4	70	6.6	451	22.3	26.07	1.26
92601	14	2.81	16054.6	1	19	5	27.8	4.98	1	15	10.2	214	4.4	79	6.5	564	32.7	33.93	1.302
90271	15	4.93	57338.9	1	19	3	24.6	3.04	1	19	10	152	3.8	71	6.5	550	26.4	22.33	1.312
81883	7	0.88	22881.4	1	19	3	29.1	7.95	1	8	9.9	150	3.7	74	6.4	501	32.5	32.74	1.031
75999	2	0.25	14348	1	19	5	24.4	8	1	6	9.1	184	3.2	69	6	379	21	26.96	1.078
92245	5	1.68	13772	1	19	5	19	2.98	1	13	9.8	152	2.9	74	5.9	722	25.2	37.8	1.016
81843	15	3.13	54114.1	1	19	3	21.5	4.79	1	14	9.6	162	3.9	71	5.8	508	21	74	1.142
76929	15	4.06	58894.1	1	19	5	22	3.69	1	13	9.7	155	4.5	76	5.7	685	25.5	56.73	1.273
74435	8	2.12	12350.6	1	19	4	19.3	3.77	1	9	9.2	104	3.4	70	5.7	910	37.5	63.91	1.242
74943	7	1.5	11013.5	1	19	5	26.2	4.67	1	12	9.8	150	4.8	71	5	536	33.9	20.11	1.355
89297	15	5	18791	1	19	1	34.3	3	1	13	9.5	132	4	67	5	379	19.5	27.54	1.363
80649	3	0.84	20846.6	1	19	1	22.9	3.57	1	21	9.7	188	4.5	89	4.3	747	36.3	37.95	1.119
83659	14	2.27	11178.8	1	19	1	27.3	6.17	1	19	8.9	144	4.2	65	3.5	399	21.8	31.62	1.097
83519	4	0.63	29128.4	1	19	3	40.9	6.35	1	8	9.9	149	3.2	78	7.3	365	32.1	30.92	1.173
88079	1	0.06	16650.1	1	19	1	32.9	16.67	1	11	9.5	198	3.3	76	6.3	580	32.4	34.72	1.117
90990	6	1.49	23460.6	1	19	1	18.1	4.03	1	17	9.5	109	4.2	80	5.9	467	28.1	39.11	0.988
90351	9	2.99	15219.2	1	18	1	50.3	3.01	1	14	9.4	153	4.3	81	8.7	207	40.3	9.36	1.05
76173	8	1.56	9463.5	1	19	5	36	5.13	1	16	9.7	160	3.7	81	8.3	325	22.2	14.1	1.265
82109	2	0.7	33997.7	1	19	3	27.9	2.86	1	8	9.7	149	3.7	71	7.7	460.4	16.5	21.84	0.994
78046	14	3.1	61838.8	1	19	3	32.9	4.52	1	10	10.3	153	3.4	69	7.3	374	21.7	21.49	1.075
92072	8	2.28	18772.5	1	19	4	35.1	3.51	1	11	10	217	3.7	73	7.1	626	48.4	60.27	1.441
78233	15	5	14749.7	1	18	5	20	3	1	7	9.5	140	3.9	72	7.1	468	22.6	28.89	0.957
85228	3	0.21	20753.1	1	19	1	32.7	14.29	1	15	9.3	144	2.8	74	6.9	451	31	21.84	1.194
74256	1	0.04	8098.69	1	17	5	23.5	25	1	11	9.8	205	4.3	73	6.9	610	31.1	37.85	1.283
75151	3	1.03	31046.9	1	19	3	23.7	2.91	1	10	10.1	148	4.8	71	6.6	503	22	34.79	1.127
93577	7	0.95	18018.5	1	19	1	20.9	7.37	1	17	9.7	161	4.3	79	6.5	675	21.8	49.92	1.164
89311	10	2.55	9336.8	1	19	5	23	3.92	1	15	10	135	3.5	75	6.5	402	26.5	20.25	1.101
91274	6	1.24	21272	1	18	3	24.4	4.84	1	14	9.3	142	3.3	70	6.5	347	23.5	16.43	1.073
85260	4	0.49	14952	1	18	1	28.3	8.16	1	9	9.5	195	5.1	70	6.4	378	20.8	20.16	0.934
84800	3	0.49	14494.5	1	19	1	22.8	6.12	1	13	9.5	172	3	79	6.3	622	24.6	35.81	1.22
87455	6	1.23	22421	1	19	1	20.3	4.88	1	13	10	142	3.3	77	6.3	320	11.9	28.08	0.985
89224	14	1.96	8703.86	1	18	5	25.5	7.14	1	14	10	221	4.9	78	6.2	628	31.8	20.86	1.171
75735	15	3.53	14020.2	1	19	5	28.5	4.25	1	11	9.9	229	4.2	78	6.2	393	40.5	15.99	1.033
88168	14	2.76	15864	1	18	5	21.9	5.07	1	19	9.8	218	3.5	75	6.2	809	50.1	36.67	1.059
93478	3	0.37	8394.98	1	19	4	22.7	8.11	1	10	9.6	164	4.6	75	6	399	19.5	25.41	1.236
93300	1	0.17	20188.4	1	19	1	22.6	5.88	1	10	9.8	131	4.6	72	6	784	24.7	47.88	1.122
73943	9	1.97	10295.1	1	19	2	21.2	4.57	1	8	9.8	145	3.9	77	5.9	518	14.2	49.54	1.083
81117	7	1.38	12039.6	1	19	1	34.2	5.07	1	9	9.7	140	3.8	72	5.6	389	19.4	14.86	1.288
76086	6	1.27	29696.4	1	18	3	19.8	4.72	1	8	9.5	114	3.1	74	5.5	741	33	51.74	1.088
92604	4	0.69	13779	1	18	4	46	5.8	1	10	9.2	168	4.6	75	5.4	264	29.3	14.67	1.171
91738	4	1.13	17098.3	1	19	4	22.2	3.54	1	12	9.8	158	4.3	76	5.3	479	18.1	33.91	1.236
77208	8	1.81	49473.1	1	18	3	24.5	4.42	1	11	9.4	145	3.6	73	5.3	478	26.2	56.06	1.253
75854	8	2.46	59124	1	18	3	23	3.25	1	18	9.4	164	4.4	68	5.3	706	27.5	32.58	1.098
84233	7	1.48	27878.8	1	17	3	21	4.73	1	7	9.6	126	3.6	67	5.3	442	18.4	20.77	0.979
91367	7	1.93	10606	1	19	5	24.6	3.63	1	13	9.4	212	3.7	79	5.2	787	36.8	37.85	0.888
90865	6	1.49	26996.3	1	18	3	19.5	4.03	1	12	9.4	165	4	76	5.2	653	23.1	64.74	1.168
76305	4	0.68	31248.6	1	18	3	20.3	5.88	1	6	9.9	131	2.5	69	5.2	631	15.7	75.87	0.998
83039	7	1.09	17983.3	1	19	3	16.2	6.42	1	12	9.3	136	3.7	66	5.2	495	32.8	30.15	0.882
77816	9	2.82	63414.5	1	18	3	28	3.19	1	7	9.4	162	3.8	70	5	447	23.3	17.59	1.224
90644	14	2.82	44930.3	1	18	3	19.9	4.96	1	14	9.6	140	4.1	78	4.9	402	24	28.97	1.163
82534	7	2.54	11047.8	1	18	1	21.4	2.76	1	10	9.8	173	5.1	74	4.8	554	16.9	22.43	1.088
76778	14	3.91	19805.8	1	18	1	23.8	3.58	1	9	9.4	158	3.7	69	4	446	21.2	20.95	1.065
88893	1	0.14	11836.8	1	19	4	27.8	7.14	1	9	9.6	165	4.8	74	8.6	523	32.5	14.9	1.412
91975	10	2.68	17629.5	1	18	1	40.8	3.73	1	8	9.9	240	3.9	74	6.7	499	26	20.13	1.134
89976	4	1.56	9161.21	1	19	5	24.1	2.56	1	18	9.5	171	3.7	75	6.6	496	24.9	29.05	1.083
79908	6	0.52	16602.8	1	19	1	22.5	11.54	1	16	9.5	194	4.5	80	6.5	486	31	20.16	1.019
83331	6	1.27	19069.3	1	18	1	21.9	4.72	1	12	10.1	143	4.3	73	6.4	488	36.2	42.07	1.238
76032	8	2.61	17430.9	1	18	1	23.7	3.07	1	9	9.8	125	3.7	73	6.1	270.13	30.6	16.45	1.116
76617	5	0.85	13251.2	1	18	4	25.6	5.88	1	6	9.7	162	4	68	6	593.76	80.2	23.45	1.344
83610	5	1.01	19294.6	1	18	3	23.8	4.95	1	13	10.2	118	3.3	72	5.7	389	19.2	16.32	1.116
80361	15	3.58	49740.7	1	19	3	26.1	4.19	1	14	10.2	250	4.3	75	5.6	380	18.5	24.38	1.108
92691	8	1.85	17377.2	1	17	5	17.4	4.32	1	10	9.8	156	4.4	67	4.7	392	22.1	24.46	0.995
85639	3	0.49	20799	1	17	1	22.9	6.12	1	11	9.7	173	5.4	71	4.6	427	27.3	37.57	0.876
87063	6	0.83	18485.8	1	18	1	22.6	7.23	1	13	9.4	155	3.9	72	4	585	19.9	34.91	1.081
80166	15	4.67	19474.8	1	17	2	33.4	3.21	1	10	9.4	135	3.7	72	9.7	224	25.6	15.15	1.2
77629	5	0.48	9813.57	1	17	4	38.6	10.42	1	15	9.5	208	4	67	9.4	250	20.1	14.94	1.25
76458	6	1.07	18572.4	1	17	4	28.5	5.61	1	11	9.6	131	3.4	82	8	330	21.1	42.73	1.184
82361	6	1.43	23211.1	1	17	1	44.5	4.2	1	12	9.5	182	4.2	71	7.8	243	20	20.53	1.197
92042	10	3.24	51617.5	1	16	5	26.7	3.09	1	16	9.6	191	3.2	76	7.4	500	28.4	29.29	1.016
84709	6	1.56	13286.6	1	18	4	24.6	3.85	1	21	10.2	202	3.8	78	7.3	430	29	30.98	1.254
76845	15	3.96	42444.2	1	17	3	18.4	3.79	1	13	9.9	157	3.9	69	7.3	481	13.7	42.23	0.999
79626	6	1.02	31008.2	1	16	3	31.8	5.88	1	14	9.5	216	4.1	74	7	157	13.8	11.17	1.048
90279	7	1.65	16297.8	1	18	1	25	4.24	1	9	9.3	125	4.4	72	7	419	25.6	19.34	1.09
82070	15	5	64335.7	1	18	3	33.6	3	1	17	9.6	154	4.3	69	7	395	18.6	17.77	1.156
89627	8	1.58	12525.6	1	17	5	23.6	5.06	1	17	9.9	147	3.9	83	6.9	408	25.2	29.1	1.113
83783	15	4.28	78077.8	1	17	3	32.9	3.5	1	13	10.1	167	4.2	80	6.9	392	35.2	19.33	1.1
85388	8	1.65	27092.6	1	18	3	23.7	4.85	1	11	9.5	134	4.2	82	6.7	249	10.8	23.87	1.13
89900	14	2.1	8888.8	1	17	4	20.6	6.67	1	8	9.7	148	3.8	75	6.7	589	33.8	28.12	1.281
86729	9	2.74	43455.5	1	17	3	27.1	3.28	1	10	9.7	179	4.5	68	6.7	713	34.7	33.93	1.136
85258	6	1.15	32250.5	1	17	3	21.3	5.22	1	9	10.2	250	4	79	6.6	530	24.4	22.23	1.138
81960	15	5	12287	1	17	5	19.5	3	1	10	9.6	160	5.3	74	6.6	441.13	16.1	19.01	1.007
80857	7	0.88	22881.4	1	17	3	23	7.95	1	14	9.7	147	4.3	74	6.5	458	28	42.74	1.117
82104	15	4.64	48360.5	1	17	3	19.9	3.23	1	8	10.3	155	4	74	6.4	335	12.6	29.01	0.967
78815	8	2.41	83497.5	1	17	3	21.4	3.32	1	9	10	133	3.9	74	6.4	612	31.5	31.63	1.16
80744	3	0.52	10627.6	1	17	5	25.1	5.77	1	9	9.4	172	3.7	72	6.4	424	21.9	32.18	1.129
81775	15	5	91849.6	1	17	3	23.9	3	1	14	10.2	143	3.2	72	6.4	382	24.3	20.51	1.153
89334	7	1.41	15529.8	1	17	1	24.9	4.96	1	7	10	150	4.2	77	6.3	461	21	27.84	1.088
90795	1	0.11	14494.5	1	18	1	43.1	9.09	1	17	8.9	187	2.7	74	6.3	322	53.8	17.11	1.273
87103	15	5	51266.6	1	17	3	39.3	3	1	16	9.7	127	5.2	72	6.3	286	41.2	16.69	1.193
79701	5	0.63	11825	1	18	2	25.1	7.94	1	11	9.7	178	4.6	71	6.2	268	10.8	21.21	1.06
82036	7	1.19	20060.6	1	17	2	22.7	5.88	1	6	9.5	174	3.9	70	6.2	637	26	50.7	1.022
81864	6	1.09	14774.4	1	17	3	19.3	5.5	1	9	9.9	136	4.9	76	6.1	383	15.4	33.27	0.995
90277	6	1.15	18179.8	1	17	4	27.4	5.22	1	9	9.5	175	4.7	76	6.1	631	58.4	21.7	1.202
92228	3	0.49	14494.5	1	16	1	31.3	6.12	1	13	9.2	152	3.9	78	5.9	382	20.5	26.62	0.892
80189	15	5	13055.8	1	18	5	17.5	3	1	8	9.8	143	3.3	74	5.9	673	31	42.12	1.023
84806	15	4.98	12554	1	18	5	24.3	3.01	1	9	9.8	130	3.6	72	5.8	546	28.2	22.37	1.139
79895	3	0.69	18800.4	1	19	4	41.2	4.35	1	11	8.8	92	4.9	63	5.8	348	16.4	18.75	1.077
87095	7	1.41	18485.8	1	17	1	34	4.96	1	10	9.7	190	3.7	76	5.7	292	16.5	18.48	1.089
80711	15	5	24905.2	1	17	1	20.5	3	1	7	9.9	172	3.9	77	5.5	740	19.6	30.76	0.985
86285	1	0.03	18791	1	18	1	37	33.33	1	8	9.5	126	4	68	5.5	405	39.5	11.99	1.232
93029	14	2.76	12163.2	1	19	1	24.7	5.07	1	24	9.5	154	4.5	70	5.4	334	23.9	10.59	1.019
77128	14	3.14	66654.8	1	19	3	30.1	4.46	1	10	10	181	3.4	69	5.4	336	26.9	11.09	1.018
89159	1	0.02	14528.5	1	18	1	19.8	50	1	8	9.6	153	3.7	75	5.3	651	21.8	28.93	0.919
75185	4	0.71	15691.6	1	18	4	24.7	5.63	1	13	10	125	4.3	72	5.3	953	42.4	49.39	1.29
74825	8	1.61	13128.6	1	16	1	30.3	4.97	1	15	9.7	156	4.9	70	5	360	17.2	22.81	1.227
93293	9	2.39	27849.2	1	17	3	18.6	3.77	1	15	9.3	146	3.7	76	4.9	489	10.7	62.62	1.076
91231	15	5	93976.2	1	17	3	20	3	1	18	9.2	126	4.7	71	4.9	622	25.3	33.53	1.153
85708	7	1.44	8641.5	1	16	5	16.7	4.86	1	13	10	149	3.7	71	4.9	456	23.7	31.77	1.04
91242	4	0.56	14494.5	1	19	1	19	7.14	1	14	9.4	183	4.6	72	4.8	688	35.7	24.03	1.098
73904	4	0.54	14314.4	1	17	1	20.9	7.41	1	10	9.7	151	4.4	75	4.7	231	8.24	43.51	0.974
84810	6	1.24	14942	1	18	4	24	4.84	1	17	10	207	5.1	83	4.6	659	17.4	82.78	1.295
73761	3	0.4	17367	1	17	1	17.2	7.5	1	6	10.2	170	3.9	83	4.4	845	16.5	60.31	1.058
82246	7	2.1	80768.9	1	17	3	17.5	3.33	1	9	9.7	117	4.2	76	4.2	350	26.9	22.67	1.128
89727	4	0.62	23212.3	1	18	2	30.4	6.45	1	9	9.2	192	3.7	77	4.1	424	20.6	20.64	0.87
89045	1	0.07	13362.1	1	19	4	20.8	14.29	1	9	9.5	173	4	76	3.9	905	34	41.84	1.236
82096	7	1.27	12205.9	1	16	4	23.5	5.51	1	12	9.5	146	3.7	67	3.8	694	27.4	40.91	1.178
83716	15	3.63	49146.8	1	17	3	24.1	4.13	1	12	9.6	148	4.4	72	3.7	436.42	27.5	40.36	1.225
91071	14	3.81	47495.1	1	16	3	24.3	3.67	1	15	9.6	172	4.9	85	7.9	575	26.8	23.1	1.053
78850	14	3.22	13128.6	1	15	1	27.5	4.35	1	12	9.4	161	4.3	66	7.8	455	12.9	47.88	1.282
91908	7	1.99	37459.9	1	16	5	24	3.52	1	19	9.5	150	5.1	72	7.7	124	27.1	47.44	1.134
87700	15	5	39556.9	1	17	3	30.9	3	1	8	9.7	228	5.3	83	7.2	417	24.3	14.51	1.074
89336	3	0.56	13286.6	1	17	4	40.2	5.36	1	12	9.7	199	4	71	6.9	329	16.3	22.16	1.175
84414	10	2.29	46798.2	1	16	3	25.9	4.37	1	9	9.6	128	3.4	76	6.7	544	45.1	31.96	1.053
79745	15	5	63010.7	1	16	3	23.1	3	1	9	9.7	151	4.1	68	6.7	834.99	29.4	43.25	1.127
79615	1	0.2	21547.3	1	17	4	23.7	5	1	14	9.6	179	3.6	75	6.5	564.51	19.7	25.07	1.008
91813	8	1.38	7148.64	1	17	5	19.5	5.8	1	14	9.5	154	4	79	6.4	579	30.5	34.96	1.183
86771	2	0.26	14516.2	1	18	4	24.2	7.69	1	10	9.9	152	4.1	76	6.4	304	23.6	19.24	1.101
91640	4	0.96	19303.6	1	17	5	21.9	4.17	1	10	10.2	146	4.3	82	6.3	559	29.7	42.16	1.094
82713	8	1.61	16247.4	1	16	4	36.9	4.97	1	7	9.6	170	4.6	79	6.3	175	16.3	40.65	1.079
91901	15	5	64962.2	1	16	3	20.9	3	1	17	8.9	137	5	74	6.1	97.6	13.4	39.1	1.169
90459	14	2.76	12163.2	1	17	1	24.3	5.07	1	16	9.7	136	3.9	73	6.1	583	28.2	37.22	1.095
91823	14	2.76	15864	1	17	5	19.6	5.07	1	14	9.6	173	4.6	74	6	343	19.4	28.77	0.988
87043	8	1.76	16371.9	1	17	4	31.5	4.55	1	13	9.4	156	4.3	72	5.9	400	31.2	30.08	1.415
91764	2	0.26	17532.4	1	16	2	21.2	7.69	1	14	9.6	146	4.3	71	5.9	731	58.9	38.45	1.2
91241	6	0.92	10814.7	1	17	5	22.4	6.52	1	19	9.7	114	3.4	69	5.8	347	31	25.99	1.297
76611	5	0.89	17893.4	1	16	1	21.4	5.62	1	14	9.8	130	4.4	74	5.7	387	29.4	12.5	1.165
87232	6	1.32	15827.9	1	17	4	24.2	4.55	1	11	10.3	159	3.6	78	5.6	780	37.8	35.89	1.365
91246	9	2.24	25062.9	1	17	1	25	4.02	1	12	9.4	148	3.6	74	5.6	677	44.2	19.24	1.063
90371	8	1.54	15460.7	1	16	1	27.8	5.19	1	12	9.6	174	3.7	71	5.6	363	18.2	20.98	1.178
76229	10	2.19	20102.5	1	17	2	24.8	4.57	1	11	9.6	197	4.5	72	5.5	523	31.5	30.25	1.044
79290	3	0.61	95591.5	1	18	3	29.2	4.92	1	8	9.8	168	3.4	71	5.5	504.71	33.4	24.01	0.963
74672	6	0.91	12498.3	1	17	1	21.5	6.59	1	14	9.9	139	3.4	74	5.4	511.13	21.4	42.37	1.073
89401	10	3.48	20142.3	1	16	2	28.5	2.87	1	12	9.7	162	4.6	72	5.4	516	23.4	32.69	1.074
86147	6	1.49	26996.3	1	16	3	20.4	4.03	1	6	9.6	158	3.7	70	5.4	616	25	38.3	1.02
88771	15	5	62618.8	1	16	3	18.2	3	1	19	9.9	132	3.3	76	5.3	736	27	45.98	0.978
87642	15	4.3	68919.1	1	16	3	21.4	3.49	1	19	9.4	122	4.2	74	5.3	379	12.9	22.07	1.001
91170	6	1.8	17815.1	1	16	4	19.6	3.33	1	7	9.4	129	4.9	71	5.3	526	21.8	32.44	1.178
83778	5	0.99	18894.6	1	16	2	34.5	5.05	1	13	9.3	211	3.2	64	5.3	396	28.5	10.45	1.167
87077	14	2	13068.5	1	16	5	17.8	7	1	20	9.3	179	4.4	76	5.2	576	12.8	38.66	0.965
83139	15	5	46670.4	1	16	3	19.8	3	1	13	9.9	123	5.5	70	5.2	318	9.93	46.14	0.926
87227	14	3.17	42572.5	1	16	3	27.5	4.42	1	11	9.7	145	3.9	69	5.1	519	36.3	26.55	1.21
91240	8	2.28	18772.5	1	16	4	30.2	3.51	1	12	9.7	194	3.4	78	5	471	27.8	28.12	1.343
84844	9	2.99	21742.8	1	17	4	23	3.01	1	5	9.7	120	4	80	4.9	526	22.3	29.17	1.301
89393	3	0.34	18017.1	1	17	2	26.7	8.82	1	11	9.8	169	4.2	73	4.7	630	33.8	22.77	1.114
75119	10	2.94	14994.5	1	15	1	20.7	3.4	1	11	9.7	170	4	68	4.7	448	17.9	43.68	1.159
88179	6	1.64	33099.2	1	17	3	27.5	3.66	1	14	9.7	128	3.2	72	4.6	727	38.9	23.87	1.132
83847	15	5	82367.4	1	18	3	20.8	3	1	19	9.2	118	4.3	68	4.6	360	12.4	26.36	1.068
79430	4	0.56	14376.1	1	18	4	27	7.14	1	9	9.5	168	4.7	73	4.5	394	27.6	24.79	1.111
90836	15	5	10735.1	1	16	5	17.7	3	1	17	9.1	118	4.5	68	4.5	317	21.9	31.19	1.058
77516	8	1.29	9059.32	1	16	4	27.2	6.2	1	18	9.5	148	3.8	72	4.3	164	18.2	26.91	1.153
92996	9	2.56	64396.8	1	16	3	20.6	3.52	1	14	9.4	169	4.1	67	4.1	241	11.3	52.89	1.014
74274	8	1.79	10071.3	1	16	4	22.6	4.47	1	10	9.6	124	4.1	72	4	630	32.5	42.61	1.172
82986	2	0.16	10721.2	1	15	5	16.8	12.5	1	6	9.5	127	3.5	71	4	95.1	6.13	39.33	0.778
82418	8	1.92	62101.3	1	16	3	19.1	4.17	1	10	10	153	3.8	70	4	307	12.6	23.64	1.273
78214	6	1.11	16921.6	1	16	3	18.2	5.41	1	12	10	129	4.8	75	3.8	512	11.6	72.95	1.104
80650	6	0.95	11178.8	1	16	1	27.1	6.32	1	10	9.1	168	4.5	71	3.6	505	9.29	31.22	1.121
89369	8	1.53	18783.5	1	16	4	18.6	5.23	1	12	9.7	166	4.7	75	3.4	413	9.5	43.02	1.003
84436	9	2.31	14895.2	1	16	1	21.2	3.9	1	18	9.7	140	4.8	78	7.9	629	27.4	49.57	1.063
76135	6	1.31	18184.5	1	16	4	50.5	4.58	1	11	9.4	157	3.5	72	7.4	296	26	17.14	1.148
81545	7	1.25	16720.1	1	16	1	23.3	5.6	1	15	9.5	133	4	76	7	398	19.2	17.54	0.994
78622	15	5	64042.3	1	16	3	28.3	3	1	12	9.5	154	5.4	70	6.8	137	14.5	32.24	1.031
92520	5	0.7	11059.8	1	17	5	21.6	7.14	1	16	9.4	147	3.7	70	6.7	588	25.4	36.33	1.055
88059	5	0.99	20316.5	1	15	4	34.7	5.05	1	12	9.7	141	4.2	76	6.4	214	10.8	15.13	1.139
93467	15	4.28	78077.8	1	15	3	23.8	3.5	1	14	9.8	172	4.8	75	6.4	230	15.3	25.42	0.934
75050	6	0.9	9854.12	1	15	4	36.4	6.67	1	7	9.3	183	3.5	74	6.4	387	21.3	16.78	1.257
92267	15	3.52	48645.3	1	15	3	29.3	4.26	1	20	9.6	193	4.5	79	6.3	372	15.1	30.49	1.22
81125	4	0.8	18057.6	1	15	3	26.5	5	1	11	10.6	177	4.7	75	6.3	222	14.3	10.28	0.981
73728	15	3.13	54114.1	1	16	3	21.2	4.79	1	15	9.6	144	3.8	74	6.3	380	35.8	36.37	1.146
91768	15	5	65681.8	1	15	3	26.2	3	1	8	9.4	139	4.5	67	6.3	225	14.4	21.86	0.915
82532	1	0.02	12003.5	1	16	5	21.7	50	1	14	9.9	159	5.1	79	6.2	368	15.8	39.94	0.966
73887	7	2.2	81494.7	1	16	3	30.8	3.18	1	6	10	124	4.4	74	6.2	815.29	24.2	48.56	0.961
81242	4	0.54	14186.9	1	14	1	23.7	7.41	1	12	9.6	197	4.5	70	6.2	150.77	12.5	14.58	1.053
80299	6	1.36	9956.28	1	15	4	25.2	4.41	1	11	10.4	227	5.2	76	6	586	31.9	24.94	1.212
73890	2	0.3	9832.93	1	16	4	42.1	6.67	1	9	9.2	159	4	69	6	267	29.38	8.8	1.3
75659	4	0.78	12304	1	15	4	28.7	5.13	1	14	9.5	130	3.4	63	6	685	38.3	44.3	1.273
77929	3	0.2	11180.6	1	15	2	22.8	15	1	15	9.6	167	4.6	69	5.9	573	26.9	41.13	1.086
83227	14	2.69	9920.47	1	15	1	26.1	5.2	1	11	9.8	190	5.5	77	5.8	257	8.03	22.88	1.006
86654	15	5	82282.2	1	16	3	24.2	3	1	19	9.7	191	4.2	72	5.7	316	14.6	25.84	1.176
91422	8	1.76	19709.3	1	15	3	19.1	4.55	1	10	10.2	119	4.1	76	5.6	431	19	46.77	0.921
77325	8	1.65	20060.6	1	16	2	19.5	4.85	1	11	10.1	135	4.2	74	5.6	596	19.6	39.99	1.076
91593	8	2.06	11078.9	1	14	4	31.3	3.88	1	13	9.8	150	6.5	76	5.5	158	9.49	39.53	1.131
93315	8	2.06	56249.5	1	16	3	20.8	3.88	1	13	10.2	211	3.7	78	5.4	917	42.9	50.08	1.107
79572	15	5	71653.6	1	15	3	21.1	3	1	19	9.6	170	5.4	72	5.4	336	13.3	46.1	0.904
87738	7	1.23	20508.9	1	17	1	34	5.69	1	11	9.3	150	3.3	67	5.3	327	21	13.22	1.237
77071	10	2.36	14705.3	1	14	5	18.1	4.24	1	15	9.6	168	4.2	76	5.2	506	20.5	56.37	0.989
79543	6	1.54	29016.5	1	16	3	24.4	3.9	1	8	9.9	135	4.2	70	5.2	433	12.8	33.78	1.064
89349	6	0.95	13470.3	1	17	4	19.3	6.32	1	12	9.9	157	4.3	77	5.1	523	19.2	62.35	1.168
89938	9	2.89	58290.5	1	15	3	24.2	3.11	1	12	9.5	159	5.4	74	5.1	231	12.4	36.13	1.035
76683	3	0.42	18614.7	1	15	2	35.6	7.14	1	8	9.6	143	4.4	71	5.1	219	15.3	15.3	1.206
78025	8	1.91	19383.6	1	15	3	18.9	4.19	1	9	9.7	118	4.6	69	5.1	423	12.7	45.2	1.071
74273	14	2.66	50563.8	1	16	3	18.9	5.26	1	6	9.6	145	3.4	73	5	489	28.1	33.84	1.024
80607	3	0.47	25924	1	16	1	19.9	6.38	1	6	9.8	110	3.8	75	4.9	554	16	54.79	1.069
79542	15	4.88	58023.1	1	15	3	22	3.07	1	9	9.9	159	5.1	72	4.9	198.81	15.7	15.94	1.196
82626	15	3.24	15930.4	1	14	4	24.9	4.63	1	6	9.7	158	5	71	4.9	575	21.7	40.07	1
85237	14	2.04	35511.1	1	15	3	19.1	6.86	1	18	9.2	153	4.6	67	4.8	367	11.2	36.65	1.019
74687	15	4.25	12881.9	1	16	4	20.5	3.53	1	13	9.2	126	4.8	66	4.8	632.16	29	66.61	1.137
85347	15	3.52	50784.9	1	15	3	19.4	4.26	1	11	9.6	115	4	72	4.7	379	12.6	44.04	1.04
86979	9	2.74	43455.5	1	15	3	19	3.28	1	7	9.6	165	4.2	69	4.7	858	35.2	59.51	0.991
84382	5	0.61	19911.4	1	16	2	26.8	8.2	1	16	9.3	167	4.9	71	4.6	526	33.3	30.63	1.166
88420	6	1.24	14942	1	15	4	19.7	4.84	1	12	10.1	137	5.8	75	4.5	233	12.7	31.72	1.043
92999	3	0.49	20799	1	14	1	22.1	6.12	1	9	9.9	147	5.1	75	4.5	80.9	8.98	25.85	0.804
86465	15	4.93	18915.7	1	16	1	19.5	3.04	1	12	9.7	148	3.8	75	4.5	682	27	33.27	1.075
91154	8	2.06	11078.9	1	15	5	30.5	3.88	1	12	9.8	110	5.4	75	4.4	387	16.8	27.96	1.333
76583	5	0.56	8395.16	1	15	4	17	8.93	1	7	10.1	101	4.6	80	4.3	403	8.63	38.61	1.055
83918	14	2.45	14978	1	15	4	19.5	5.71	1	24	10	183	4	77	4.3	441	19	40.62	1.248
81017	9	2.31	52493.8	1	15	3	18.2	3.9	1	11	9.8	137	4.9	66	4.3	267	13.6	46.33	0.847
93187	5	1.19	68712.3	1	15	3	15.5	4.2	1	9	9.8	161	4.7	70	4.2	248	15.8	52.8	0.85
93339	3	0.81	33155.2	1	16	3	25.8	3.7	1	15	8.9	109	3.6	66	4.2	277	19.4	20.37	1.04
89539	7	1.23	13816	1	17	5	22.8	5.69	1	13	10	155	4	83	4.1	356	19.9	17.45	1.271
84477	8	2.06	27823.8	1	16	3	21.9	3.88	1	8	9.8	128	4.1	73	3.8	608	18.8	72.11	0.988
82400	4	0.92	14087.5	1	16	4	23	4.35	1	10	10	134	4.7	62	3.8	129.37	13.5	38.88	1.341
87714	7	1.44	15372.9	1	17	1	23.9	4.86	1	14	9.5	152	3.9	72	3.7	638	26.3	32.49	1.352
81247	7	1.31	14101.7	1	15	4	17.5	5.34	1	13	9.2	130	4.5	66	3.7	201.53	9.45	54.23	0.981
83350	3	0.61	22621.4	1	15	1	36.1	4.92	1	7	9.7	141	3.6	73	1.5	219.41	15.2	17.68	1.228
84331	3	0.82	22369	1	14	3	29.8	3.66	1	8	9.4	169	5	71	11.5	271	15.7	43.56	0.97
85848	14	2.46	58289.2	1	14	3	26.8	5.69	1	19	9.7	123	3.9	72	8.5	323	17.2	20.51	1.042
86309	9	1.84	16261.6	1	15	1	26.5	4.89	1	14	9.6	187	4.8	71	7.8	316	18.1	24.87	1.241
74701	15	4.19	64042.3	1	15	3	41	3.58	1	10	9.2	213	5	71	7.6	351	22.7	28.88	1.016
93320	9	2.73	30131.7	1	14	3	28.2	3.3	1	13	9.8	141	4	70	7.6	330	12.2	16.17	1.098
87443	15	5	13460.3	1	15	5	18.8	3	1	17	9.2	134	4.2	67	7.5	411	22.2	31.96	1.072
83468	8	1.91	66076.2	1	15	3	20.4	4.19	1	14	9.2	140	4.3	67	7.4	155.94	14.7	41.37	0.939
90072	14	3.73	70193	1	14	3	28.8	3.75	1	16	9.7	190	5.1	73	7.2	569	34.4	45.8	0.997
73587	15	3.33	16220.7	1	14	5	38.7	4.5	1	16	9.5	159	4.4	70	7.1	156	34.7	9.74	1.078
91044	6	1.56	33416.3	1	15	5	29.7	3.85	1	12	9.5	231	5.1	76	7	11.4	8.41	16.38	0.853
84314	5	0.7	12275.2	1	14	4	34.4	7.14	1	10	10.1	187	3.5	73	7	381	32.8	34.75	1.33
85705	10	3.24	66672.6	1	14	3	28.4	3.09	1	14	9.9	221	4.5	73	6.9	176	23.3	12.54	0.955
90554	14	3.71	12809.3	1	14	4	35.8	3.77	1	14	9.6	188	4.1	69	6.9	390	26.1	20.21	1.185
90714	6	1.64	33099.2	1	14	3	21.8	3.66	1	15	9.8	156	4	73	6.6	671	25.8	37.32	1.113
75040	14	4.11	12443.7	1	16	4	38.7	3.41	1	11	9.8	155	4.1	75	6.5	283	38.3	34.12	1.026
75578	3	0.61	14256.8	1	16	2	20.7	4.92	1	20	9.9	119	4.6	70	6.5	504	28.2	33.64	1.035
85313	15	4.32	84345.7	1	15	3	20.6	3.47	1	12	9.6	165	4	82	6.4	465	18.4	39.92	0.921
77099	4	0.42	16417.9	1	14	1	34.7	9.52	1	12	9.7	131	5.2	79	6.4	225	16	20.02	1.051
77130	15	5	12871.6	1	16	2	21.6	3	1	12	9.7	181	4.2	71	6.3	319	12.2	25.8	1.098
91045	15	4.22	7996.4	1	14	5	26	3.55	1	16	9.7	176	3.6	84	6.2	594	29.4	36.94	1.144
92966	4	0.58	17670.7	1	15	1	24.6	6.9	1	8	9.5	96	4.6	70	6.2	500	22	33.35	1.077
92537	14	3.71	72771.8	1	14	3	23.7	3.77	1	10	9.7	158	3.7	66	6.2	376	14.5	23.81	1.112
87812	4	0.69	13779	1	14	4	38.5	5.8	1	10	9.4	129	4.5	77	6.1	140	19.3	10.95	0.984
78316	9	2.55	14101.7	1	16	4	23.1	3.53	1	14	9.2	113	3.6	72	5.9	268.58	21.9	21.1	1.171
85907	6	0.92	15618.7	1	15	1	21.5	6.52	1	8	9.8	143	5	71	5.9	705	16.8	68.37	1.035
92016	8	2.07	33358.6	1	15	3	26.3	3.86	1	13	10.1	154	3.7	76	5.8	514	34.5	40.57	1.037
88587	3	0.52	18037.6	1	15	2	27.6	5.77	1	11	9.6	190	4.3	69	5.8	387	19.2	19.8	1.103
78893	6	1.06	20165.7	1	14	2	17.4	5.66	1	15	9.4	206	5.4	68	5.8	111.54	7.77	51.46	0.955
83267	15	4.88	20991.9	1	13	2	19.3	3.07	1	10	9.8	156	5.4	78	5.7	211	16.4	24.63	1.001
85151	7	1.65	15083.5	1	14	1	24.2	4.24	1	12	9.7	144	5.2	77	5.7	216	9.27	19.79	0.924
78234	7	0.88	22881.4	1	15	3	24	7.95	1	8	10.1	129	4.7	75	5.7	390	23.1	32.48	0.962
73892	15	5	12488.2	1	15	5	21.5	3	1	17	9.7	170	3.8	74	5.7	879	42.1	51.83	1.038
89748	8	2.48	21557.4	1	15	2	23.9	3.23	1	8	9.3	160	3.9	71	5.7	348	35.5	10.99	0.954
76479	15	3.17	42444.2	1	14	3	22.3	4.73	1	9	9.4	147	5.2	70	5.7	225	21.4	53.62	1.056
93403	3	0.51	17778.1	1	15	4	27.6	5.88	1	21	9.5	98	4.1	79	5.6	392	29.9	20.87	0.859
77532	3	0.42	23628.4	1	15	5	24.5	7.14	1	8	9.2	121	3.5	69	5.6	339	14.8	35.89	1.116
74980	8	1.91	19383.6	1	14	3	22.6	4.19	1	13	9.6	187	5.9	66	5.6	344	9.82	41.21	0.971
74507	5	0.7	18719.3	1	14	1	19.7	7.14	1	8	9.9	145	4.9	79	5.5	452	24.4	23.84	1.144
80895	15	4.69	10120.9	1	14	5	23.1	3.2	1	12	10.2	173	4.4	78	5.5	373	16.8	18.98	1.061
77207	1	0.1	11178.8	1	14	1	18.8	10	1	9	9.9	131	4.6	75	5.5	439	20.3	39.23	0.907
83348	7	1.59	10867.1	1	15	2	20.3	4.4	1	12	9.7	153	3.7	75	5.5	391	19.5	32.57	1.196
92801	14	2.81	16054.6	1	14	5	23.3	4.98	1	11	9.6	181	5.3	66	5.5	469	23.6	44.49	1.119
90379	7	1.28	21538.3	1	14	1	29.7	5.47	1	10	9.7	173	5.2	80	5.4	390	27.7	16.4	0.955
80480	5	0.54	17788.7	1	16	2	18.4	9.26	1	8	9.3	152	4.5	77	5.4	320	12.8	40.91	0.879
88454	14	3.7	20524.7	1	14	1	16.4	3.78	1	16	9.8	160	5	76	5.4	395	12.3	61.73	0.977
79170	7	1.47	14994.5	1	14	1	28.3	4.76	1	9	9	104	4.1	70	5.4	198	12.9	17.91	1.059
83940	2	0.28	21898.2	1	16	2	21.1	7.14	1	9	8.9	134	4.1	63	5.4	472	17.7	45.21	1.048
87133	7	2.26	19303.6	1	15	4	26.8	3.1	1	8	9.7	160	3.8	78	5.3	618	27.8	38.29	1.052
81914	15	4.61	9277.51	1	15	5	20.9	3.25	1	12	10.2	135	4	74	5.3	442	16.8	19.15	1.106
84371	7	1.23	24591.6	1	15	3	22.7	5.69	1	16	9.5	134	3.7	70	5.2	407	23.1	33.62	1.107
89010	6	1.32	15083.5	1	14	1	33.8	4.55	1	10	10	196	4.4	79	5.1	259	18	18.4	0.915
84063	5	0.74	26243.7	1	14	3	17.5	6.76	1	11	9.7	129	5.3	69	5.1	276	14.2	35.44	0.807
90708	15	5	48295.8	1	15	3	24.4	3	1	12	10.1	174	3.7	74	5	765	29.9	32.73	1.236
89363	4	0.74	15614	1	13	4	24.8	5.41	1	9	8.9	153	5.4	68	5	541	11.1	47.92	1.072
82522	8	1.34	13934	1	15	2	18.4	5.97	1	8	9.4	140	4.2	74	4.9	560	18.2	46.88	1.035
83753	8	2.49	11836.8	1	15	4	24.5	3.21	1	16	9.4	182	4.6	73	4.8	487	24.7	30.1	1.224
73889	4	0.92	20165.7	1	15	2	18.6	4.35	1	11	9.7	186	4.8	75	4.7	680.43	29.7	50.76	0.97
74739	14	3.91	19805.8	1	14	1	23.2	3.58	1	11	9.5	170	3.8	74	4.7	560	28.6	32.18	1.017
79265	2	0.25	15980.4	1	14	4	17.5	8	1	10	9.8	123	5.1	76	4.6	498	12.1	74.11	0.914
89463	3	0.21	20753.1	1	14	1	21.6	14.29	1	22	9.6	191	5.6	75	4.6	167	11.5	35.75	0.956
86252	15	3.52	51617.7	1	16	3	19.1	4.26	1	10	9.9	139	4.2	74	4.5	588	19.4	34.93	1.132
79054	15	4.69	19269.5	1	14	5	18.8	3.2	1	13	9.8	144	5.3	72	4.5	507	21.2	38.22	1.088
84722	14	2.55	64287.4	1	14	3	16.6	5.49	1	11	9.6	148	4.9	71	4.5	206	6.12	80.44	0.974
88498	6	0.69	15083.5	1	14	1	21.6	8.7	1	12	9.3	138	4.7	66	4.4	744	29.3	52.75	0.858
83770	4	0.66	13912.9	1	15	4	18.3	6.06	1	10	10.1	134	4.6	74	4.3	591	14.8	72.42	0.984
80922	4	0.71	18660.6	1	14	1	17.8	5.63	1	7	9.4	121	3.8	72	4.3	527	27.9	28.91	0.947
86768	9	1.84	16261.6	1	14	1	23	4.89	1	11	9.6	142	4.4	70	4.3	306	25	25.45	1.106
93071	8	1.58	25138.2	1	14	3	16.5	5.06	1	11	9.3	109	4.5	66	4.3	281	11	49.92	0.977
85440	15	3.99	42580.1	1	14	3	18.3	3.76	1	11	9.5	142	5.4	66	4.2	47.1	2.114	37.16	0.946
89863	14	2.3	25599.1	1	14	3	17.8	6.09	1	8	9.2	164	4.8	63	4.2	481	14.3	64.37	0.938
92464	14	2.45	14978	1	13	4	18.9	5.71	1	12	9.8	180	4.8	78	4.1	172	7.23	59.53	1.009
91786	7	1.44	15372.9	1	16	1	20.9	4.86	1	14	10	226	4.9	78	4	535	16.3	44.26	1.181
88946	15	4.12	101921	1	15	3	15.6	3.64	1	12	9.7	167	4.9	70	4	337	11.2	54.72	0.776
86464	15	5	17342.3	1	14	4	20.9	3	1	14	9.7	159	4.9	85	3.8	644	21.1	59.54	1.183
84326	15	3.52	51617.7	1	13	3	16.8	4.26	1	14	10	151	4.9	74	3.7	18.9	2.114	121.8	0.931
83318	7	2.23	20717.2	1	15	1	27.6	3.14	1	7	9.5	123	4.1	70	3.7	401	27	23.19	1.283
89682	4	0.66	13912.9	1	13	4	18.3	6.06	1	9	9.8	118	5.1	71	3.4	557	7.09	112.6	0.893
78785	7	1.92	10350.5	1	14	4	19.7	3.65	1	8	9.8	147	3.7	71	3.3	350	14	54.46	1.001
74666	7	1.14	6737.44	1	13	5	27.2	6.14	1	11	10.1	179	4.6	79	9.7	363	23.1	12.03	0.944
79710	7	1.78	19383.6	1	13	3	25.4	3.93	1	15	9.9	170	4.3	75	9.5	393	29.5	20.61	1.046
87456	9	2.24	45811	1	13	3	37.7	4.02	1	10	10	198	4.4	77	8.8	273	18.6	20.75	0.932
87083	10	3.57	11234.9	1	13	5	28.3	2.8	1	16	9.5	177	4.9	75	8.8	224	7.34	17.23	1.072
91483	6	0.92	22263.4	1	13	3	34	6.52	1	12	9.1	139	5.5	69	7.8	201	13.5	20.46	0.895
76725	6	1.11	16921.6	1	14	3	24.2	5.41	1	13	9.5	167	4.7	70	7.6	539	21.9	40.35	1.082
90729	9	2.14	20527.8	1	13	3	38.9	4.21	1	12	9.9	214	4.9	68	7.6	320	29.8	22.5	0.992
87563	4	0.89	17012.6	1	12	4	38.4	4.49	1	13	9.7	178	5.2	77	7.2	118	16.7	18.7	1.038
81222	7	1.09	17983.3	1	14	3	32.6	6.42	1	10	9.4	140	4.6	73	7.2	221	18.9	15.62	0.907
74699	9	1.51	49473.1	1	13	3	44.3	5.96	1	9	9.5	138	4.6	73	6.9	119	13.1	13.97	1.005
76293	15	4.72	61427.7	1	14	3	30	3.18	1	11	9	109	4.8	71	6.7	420.45	12.7	29.12	1.194
84100	3	0.46	15297.5	1	13	2	28.8	6.52	1	13	10.1	167	5.2	76	6.5	221	18.6	8.91	0.986
85906	8	2.06	22101.8	1	13	2	20.6	3.88	1	20	9.7	145	4.8	75	6.4	618	23.6	51.04	1.03
74457	15	5	65458.2	1	13	3	19.8	3	1	11	9.4	149	5.6	69	6.4	172	6.55	37.94	1.023
85265	8	1.83	52701.3	1	13	3	24.6	4.37	1	7	9.6	158	4.9	68	6.4	137	9.72	20.26	0.944
74000	7	0.93	23520.5	1	14	3	17.3	7.53	1	8	9.8	135	6.4	73	6.2	214	14	56.16	0.816
80484	14	2.11	19785	1	13	1	21.2	6.64	1	13	9.8	119	4.9	72	6.2	315.32	13.4	17.6	0.948
74271	6	0.95	11178.8	1	13	1	37.1	6.32	1	9	9.3	202	4.6	67	6.2	18.5	7.21	32.1	0.968
83666	6	0.78	14682.8	1	13	4	17.4	7.69	1	14	10	127	4.2	80	6.1	127	2.117	26.96	1.073
92237	4	0.74	27494.2	1	13	3	25.4	5.41	1	15	10	140	4.4	77	6.1	16.4	2.114	25.45	0.876
82484	6	0.98	12175.3	1	14	4	28.9	6.12	1	10	9.6	135	4.3	73	6.1	311.48	24.6	26.76	1.265
89059	5	1.19	25359.5	1	13	2	21.2	4.2	1	15	9.1	178	4.4	68	6.1	307	13	30.34	0.944
92660	8	1.86	24018.2	1	13	2	20	4.3	1	11	9.6	144	5.4	76	6	220	13	65.06	0.943
78073	14	5	65302	1	14	3	19.8	2.8	1	16	9.6	104	4.8	75	6	664	28.1	56.66	0.998
76216	8	1.61	63138	1	13	3	21.1	4.97	1	14	10	137	4.5	69	6	474	16.9	47.22	0.995
81687	6	0.68	11178.8	1	13	1	25.3	8.82	1	12	9.8	150	4.3	73	5.9	286	23.1	16.06	1.151
88727	15	3.68	42305.5	1	13	3	15.5	4.08	1	12	9.5	146	4.1	69	5.9	572	16.7	108.5	0.723
84589	7	1.65	15618.7	1	12	1	23.8	4.24	1	10	9.6	133	5.5	68	5.9	422	18.3	43.26	0.992
83038	15	3.17	42444.2	1	12	3	20.8	4.73	1	8	10.2	159	6.3	64	5.9	301	10.7	76.49	0.975
90898	15	5	14930.8	1	13	5	24.1	3	1	9	10	148	5.2	75	5.8	146	11.9	34.09	0.943
82656	15	5	83497.5	1	12	3	17.2	3	1	10	9.8	159	5	69	5.8	89.8	3.83	79.77	0.834
91777	8	1.86	53813.4	1	13	3	20.3	4.3	1	15	9.2	161	5	70	5.7	474	15.7	55.66	0.817
91281	5	1	27188.5	1	13	3	21.5	5	1	13	9.8	335	5.9	77	5.6	139	5.23	54.33	0.826
89887	14	2.04	35511.1	1	13	3	23.4	6.86	1	11	9.1	119	6.1	62	5.6	387	10.8	66.29	0.978
91035	9	1.69	22644.1	1	13	3	16	5.33	1	19	9.6	210	5.7	71	5.5	92.9	2.114	44.45	0.849
82472	15	5	57479.1	1	13	3	18.8	3	1	10	9.8	144	4.8	68	5.5	659	30.7	45.99	0.952
91178	2	0.25	17139.3	1	13	1	20.9	8	1	17	9.5	109	5.7	67	5.4	493	17.8	42.01	0.845
88869	7	1.56	18050.8	1	14	2	24.7	4.49	1	12	9.5	151	3.6	64	5.4	310	8.93	26.5	0.977
75520	14	3.23	36814.4	1	13	3	26.7	4.33	1	6	9.6	183	5.3	77	5.3	50.7	5.24	50.03	0.878
91934	3	0.58	23288.6	1	13	2	18.7	5.17	1	6	9.9	181	4.6	73	5.3	676	24.8	65.32	0.965
81557	15	4.53	9100.67	1	13	5	19.1	3.31	1	9	9.8	150	5.2	70	5.3	465	14.1	46.27	0.981
73764	10	2.51	9621.35	1	13	5	21.1	3.98	1	13	9.9	137	5.4	73	5.2	589	23.3	43.31	0.932
79218	8	2.3	11464.4	1	14	4	18.9	3.48	1	8	9.8	146	5.1	77	5.1	372.08	11.3	48.75	1.009
77602	14	2.24	67260.1	1	14	3	23.2	6.25	1	10	9.6	99	5.9	76	5.1	219	10.2	43.71	1.028
92721	3	0.59	15219.2	1	14	1	25.2	5.08	1	13	9.1	112	4.5	74	5.1	279	19.6	20.7	1.041
88563	9	1.94	15693.7	1	13	4	21.7	4.64	1	11	9.6	180	5	71	5.1	592	24.4	30.34	1.022
93019	3	0.54	21105	1	13	4	21.7	5.56	1	11	9.1	130	4.7	71	5.1	220	9.12	57.08	0.947
80752	15	4.64	48360.5	1	14	3	19.9	3.23	1	6	10.4	164	4.9	68	5.1	350	12	24.93	0.937
92241	6	1.19	10106	1	13	4	18.9	5.04	1	11	9.4	133	5.4	74	5	514	14.8	33.18	0.918
92318	15	5	18018.5	1	13	2	20.2	3	1	12	9	120	4.4	73	4.9	27.4	2.114	31.36	0.911
79381	7	2.54	96466.7	1	14	3	28.1	2.76	1	8	9.8	153	5.9	69	4.9	96.3	8.47	36.75	0.978
84134	15	3.07	64396.8	1	13	3	18.3	4.89	1	7	9.2	166	4.9	67	4.9	641	20.5	80.59	0.798
91528	14	2.81	68367.5	1	13	3	18.2	4.98	1	7	9.4	123	5.4	66	4.9	455	16.1	37.14	1.002
87754	9	1.47	18894.6	1	13	1	25.6	6.12	1	8	9.7	161	4.9	72	4.8	48.8	5.02	51.46	0.914
88955	8	2.82	12607.1	1	13	4	26.6	2.84	1	14	9.7	151	4.4	74	4.7	463	15	37.2	0.999
76172	8	1.34	16417.9	1	13	1	18.8	5.97	1	14	9.6	136	4.7	68	4.7	385	8.19	50.35	0.964
88093	3	0.5	14975.5	1	13	2	18.7	6	1	13	9.6	112	4.9	67	4.7	355	11.8	28.52	1.026
80704	7	0.88	11069.1	1	14	5	18	7.95	1	8	9.7	169	4.9	74	4.6	728.69	28.7	38.01	1.059
74934	7	1.45	11464.4	1	14	4	22.7	4.83	1	7	9.7	159	4.5	72	4.6	139.56	3.18	37.62	0.926
76512	5	0.9	20816.2	1	13	2	20	5.56	1	11	9.2	107	6.1	68	4.6	154	4.03	38.01	0.896
85459	6	0.77	12221.3	1	13	4	18.6	7.79	1	12	10.3	152	9.7	86	4.4	419	13.2	29.21	1.029
75508	7	1.13	26019.4	1	14	3	21.2	6.19	1	9	10	125	5.5	69	4.4	404	18.6	26.41	1
81150	6	0.7	14573	1	13	1	20.3	8.57	1	11	9.9	133	4.9	76	4.3	118	9.86	29.75	0.951
93164	6	0.77	11121.1	1	13	4	18.7	7.79	1	14	9.4	134	5.9	68	4.3	532	12.4	76.95	0.961
83211	10	3.1	89806.8	1	13	3	20	3.23	1	10	9.3	111	4.7	80	4.2	693	16.4	51.27	1.121
74939	15	5	9100.67	1	13	5	18.7	3	1	13	9.1	144	5.8	67	4.2	39.8	2.117	62.4	0.834
80605	6	1.07	16999.9	1	14	4	31.1	5.61	1	9	9.6	105	5.9	67	3.9	198	2.117	44.4	0.972
83259	4	0.56	14376.1	1	15	4	20.1	7.14	1	7	10	182	5.2	76	3.7	159	7.56	47.48	0.928
82800	15	2.81	10627.6	1	14	5	16.1	5.34	1	10	9.6	160	5.1	73	3.7	239	7.56	44.15	0.813
91668	14	3.17	42572.5	1	12	3	17.5	4.42	1	14	9.7	164	4.3	67	3.7	254	8.15	95.7	0.924
80828	8	1.44	18184.5	1	13	4	19	5.56	1	10	9.8	210	5.1	76	3.6	38.2	2.117	60.08	0.884
81389	10	2.36	14705.3	1	13	5	20.5	4.24	1	11	9.8	174	4.6	75	3.6	11	2.117	74.4	0.871
82314	4	0.67	24333.6	1	13	2	16.7	5.97	1	8	9.5	177	4.6	68	3.6	597	14.3	95.61	0.93
87612	2	0.26	14516.2	1	14	4	16.2	7.69	1	8	9.3	142	5.3	66	3.3	53.7	3.99	81.71	0.796
86111	15	5	10735.1	1	12	5	14.6	3	1	20	9.1	195	4.6	73	3.1	7.18	2.114	83.41	0.717
83628	3	0.61	28726	1	13	3	36.4	4.92	1	7	9.3	151	4.3	65	7.4	332	24	18.11	1.108
88180	14	3.84	22903.3	1	13	5	24.5	3.65	1	9	9.6	140	4.1	70	7.3	358	15.9	34.17	0.859
81480	9	2.87	13251.2	1	12	4	20.7	3.14	1	5	9.3	144	4.1	64	7.3	98.97	6.63	77.08	0.964
89866	4	0.55	19124.5	1	13	2	32.2	7.27	1	10	9.3	122	4.3	71	6.8	261	20.3	18.26	1.092
75809	14	3.82	66076.2	1	13	3	25.7	3.66	1	10	9.7	132	6	67	6.6	455.12	22.6	48.94	0.958
93033	9	2.35	59296.1	1	12	5	30.7	3.83	1	11	9.1	129	4.7	73	6.3	28.2	4.73	21.99	0.892
78298	15	5	71227.9	1	12	3	25.4	3	1	13	9.6	95	5.2	61	6.3	22.1	2.117	27.2	0.99
83839	15	4.32	84345.7	1	13	3	18.3	3.47	1	13	9.7	145	4.4	80	6.1	258	16.8	30.18	0.812
90471	6	1.05	19911.4	1	12	2	16.6	5.71	1	13	9.9	139	4.3	74	5.8	35.1	2.114	68.63	0.826
76203	5	0.63	19728.9	1	13	3	24.6	7.94	1	11	9.7	186	5.3	71	5.8	356	17.3	71.18	0.853
75875	6	1.04	11245.3	1	14	4	21.9	5.77	1	7	9.9	161	4.5	78	5.7	316	16	32.09	0.988
82478	3	0.36	14573	1	12	1	22	8.33	1	8	9.8	149	4.5	77	5.6	305	12.3	32.42	0.797
74816	2	0.29	18271.8	1	13	1	32.7	6.9	1	14	9.4	177	4.4	71	5.6	110.35	11.7	17.02	1.008
84881	8	1.58	12525.6	1	12	5	18.8	5.06	1	14	9.2	133	4.2	80	5.5	410	17.3	48.68	0.928
84928	9	1.84	64396.8	1	13	3	21.8	4.89	1	8	9.6	124	4.6	75	5.5	356	11.4	29.6	0.857
76857	10	2.73	50772.7	1	13	3	17.2	3.66	1	12	9.8	139	5.3	74	5.5	378	13.8	38.61	0.814
86523	5	0.68	18115	1	14	1	30.8	7.35	1	8	9.9	120	5.4	72	5.5	222	9.29	23.92	0.961
88463	6	0.69	31036.1	1	13	3	40.3	8.7	1	13	9.8	213	4.9	82	5.4	87.6	9.64	24.57	0.934
90561	9	1.84	64396.8	1	13	3	19.6	4.89	1	9	9.4	124	5.2	70	5.4	339	10.3	39.56	0.814
79786	9	2.15	9642.96	1	12	1	25.2	4.19	1	6	9.8	132	4.6	76	5.3	404	19.8	27.4	0.892
86917	15	4.12	101921	1	13	3	17.3	3.64	1	7	9.5	105	5.1	66	5.1	106	8.19	64.44	0.73
84643	8	1.23	10218.3	1	13	4	20	6.5	1	17	9.7	157	4.8	72	4.9	456	21.6	45.84	0.848
74796	4	0.67	12443.7	1	14	4	22	5.97	1	10	9.6	176	4.7	71	4.9	408	14.9	34.06	0.997
80451	15	3.67	43585.2	1	12	3	17.5	4.09	1	12	10	149	5.9	69	4.9	174	4.9	76.43	0.896
91022	4	0.52	10106	1	13	4	20.3	7.69	1	13	9.3	154	5.1	73	4.8	63.5	3.98	41.62	0.81
88913	10	3.05	24390.9	1	12	2	29.7	3.28	1	17	9.6	198	4.9	72	4.7	8.08	6.8	6.93	0.925
86595	15	5	14025.8	1	12	5	19.3	3	1	12	9.6	151	6	64	4.6	180	7.08	43.05	0.921
84198	9	1.47	17445.5	1	12	2	18.2	6.12	1	17	9.6	145	5.4	71	4.5	38.4	2.114	78.85	0.788
83936	15	5	49867.8	1	12	3	23.5	3	1	11	9.9	205	4.9	76	4.4	103	4.49	77.1	0.826
78943	14	4.04	14546.3	1	12	2	17.5	3.47	1	6	9.8	203	6.3	72	4.4	568	23.9	32.39	0.778
73731	15	4.61	9277.51	1	12	5	18	3.25	1	18	10.3	168	6.1	70	4.4	342	10.3	53.83	1.031
78811	14	2.1	9378.35	1	12	1	23.4	6.67	1	8	10	204	5.1	74	4.3	135	2.117	69.9	0.875
93079	10	2.46	55474.7	1	13	3	18.2	4.07	1	12	9.4	125	5.3	68	4.3	32.4	5.42	73.82	0.801
83691	4	0.46	16417.9	1	12	1	18.4	8.7	1	8	9.5	141	5.8	72	4.2	155	2.117	100.7	0.897
93335	15	3.52	48645.3	1	12	3	18.6	4.26	1	15	9.7	142	5.4	72	4.2	271	6.83	82.01	0.947
80196	10	2.54	21821.6	1	13	1	15.3	3.94	1	6	9.9	133	4.3	73	4.1	159	4.67	62.67	0.856
86642	6	1.49	27517.9	1	12	3	19.5	4.03	1	8	10.1	172	4.9	71	4.1	13.8	2.114	129.4	0.865
78332	15	4.69	10120.9	1	12	5	21.5	3.2	1	7	9.4	130	5.2	66	4.1	126	4.96	37.13	0.877
89489	15	5	69918.6	1	12	3	15.5	3	1	11	9.9	196	5.1	73	4	140	4.94	99.37	0.829
78016	15	5	91849.6	1	12	3	18.7	3	1	12	9.8	143	5.5	71	4	8.38	2.117	51.14	0.884
73605	15	4.25	58023.1	1	13	3	21.1	3.53	1	22	9.5	164	4.7	67	4	4	2.117	36.91	0.836
82592	4	0.54	10239.3	1	13	5	24.3	7.41	1	16	9.7	146	5.8	74	3.8	201	6.17	81.96	0.97
91086	15	5	17342.3	1	13	4	16.2	3	1	14	9.8	181	5.5	78	3.7	738	22.6	72.49	0.938
87327	6	1.24	14568.5	1	13	5	22.5	4.84	1	16	8.8	177	4.2	70	3.7	17.7	3.03	25.74	0.848
77326	8	2.41	13029.9	1	12	5	17.5	3.32	1	5	10	187	4.9	77	3.5	10.1	2.117	148.3	0.841
76483	14	2.25	17696.4	1	12	1	16.8	6.22	1	14	10	128	5.2	75	3.5	126	3.54	51.93	0.891
80629	2	0.18	11722.7	1	12	4	18.4	11.11	1	12	9.9	177	5.2	72	3.5	75.4	2.117	77.09	0.881
89066	6	1.23	19649.4	1	12	2	20.6	4.88	1	16	9.2	157	4.7	79	3.4	36.5	2.114	45.08	0.807
90259	15	5	65681.8	1	12	3	19.2	3	1	10	9.4	140	5.4	65	3.4	9.81	2.114	145.7	0.704
74830	6	0.71	23942.9	1	12	3	18.6	8.45	1	7	10	163	5.1	75	3.2	102	3.96	147.8	0.873
73982	2	0.35	11013.5	1	13	4	26.4	5.71	1	11	9.6	131	5.3	71	2.7	60.2	2.117	78.32	0.928
84886	7	1.23	18485.8	1	12	1	17.8	5.69	1	11	9.7	144	4.7	72	2.5	7.73	2.114	100.6	0.994
82014	6	1.28	33997.7	1	12	3	21.3	4.69	1	10	10.1	145	4.4	69	6	327.06	16.5	33.4	0.857
75866	14	2.5	30051.8	1	12	1	20.1	5.6	1	13	9.7	197	6.1	71	5.3	304	14.8	30.19	0.979
89778	15	2.55	28801.7	1	12	2	17.8	5.88	1	13	9.8	142	5.6	73	5.1	353	13	23.88	0.894
87101	15	3.99	15618.7	1	12	1	19.1	3.76	1	11	9.5	152	5.1	70	5	168	7.13	60.84	0.824
79260	9	1.88	14129.8	1	13	4	19.7	4.79	1	14	9.9	130	5.7	74	4.7	467	15	41.85	0.868
91448	8	1.72	35812.3	1	12	3	17.2	4.65	1	21	9.4	199	5.6	72	4.5	39.8	2.114	98.93	1.003
75711	14	2.66	23430.3	1	12	1	19	5.26	1	10	10	164	5.7	72	4.2	51.77	2.117	52.13	0.865
73601	14	3.82	17430.9	1	12	1	20.9	3.66	1	8	9.5	177	4.9	71	4.1	5.34	2.117	41.88	0.956
88250	15	3.54	16727.3	1	12	2	23	4.24	1	14	9.5	191	6.3	68	4	70.8	2.114	44.31	0.956
84270	2	0.25	42355.4	1	12	3	19.8	8	1	13	9.8	196	4	67	3.9	256	8.15	95.54	0.88
77350	5	0.73	11825	1	12	1	14.9	6.85	1	5	9.4	182	4.8	74	3.4	12.1	2.117	108.9	0.705
74659	5	0.63	19728.9	1	12	3	19.8	7.94	1	10	9.7	120	5	70	3.3	14.3	2.117	43.49	0.831
87752	14	3.7	65515.8	1	12	3	18.4	3.78	1	13	9.8	161	5.2	67	2.6	6.16	2.114	135	0.897
83682	7	1.47	14030.6	1	12	4	35.3	4.76	1	6	9.6	174	4.8	71	5.2	88.6	10.6	21.88	0.913
78412	7	1.55	13128.5	1	12	5	16.1	4.52	1	12	9.9	202	4.9	78	4.6	36.1	2.117	76	0.67
77102	5	1.06	18184.5	1	12	4	20.1	4.72	1	11	9.3	206	6.3	63	3.9	18.8	2.117	68.5	0.912
