# Supplementary material for: Association of Sex Hormones and Sex Hormone-Binding Globulin Levels With Bone Mineral Density in Adolescents Aged 12–19 Years
Source: Front Endocrinol (Lausanne). 2022 May 20;13:891217. doi: 10.3389/fendo.2022.891217 (PMC9163352; doi:10.3389/fendo.2022.891217)
Supplement: Supplementary file 2 [file Table_2.xls]

## Sheet: Table 2
SEQN	WTINT2YR	gender	age	race	BMI	income	guideline	ratio	PAQ665	nitrogen	calcium	cholesterol	phosphorus	protein	acid	testosterone	estradiol	SHBG	BMD
81049	13477.5	2	12	2	18.5	15	4.25	3.53	1	10.2	9.5	161.7	4.3	72.3	4.4	28.96	71.4	76.44	0.886
85108	16337.6	2	16	1	45.2	8	1.65	4.85	2	6	9	127	4.4	68	8.5	12.6	38.1	15.94	1.002
87371	85148.7	2	15	3	35.1	7	1.81	3.87	1	12	9.4	153	3.2	73	8.4	20	37.4	11.59	1.022
83693	71087.7	2	13	3	30.3	9	2.34	3.85	2	6	10	216	4.5	71	7.9	33.66	32.5	22.01	0.82
89217	51673.2	2	17	3	42.9	7	1.44	4.86	2	10	9.7	144	3.6	71	7.6	56.5	124	27.61	1.221
83673	8246.94	2	17	1	29.1	14	2.1	6.67	2	8	9.7	184	3.4	74	7.3	42.2	255	38.48	1.066
82781	21149.2	2	17	1	38.8	14	3.82	3.66	2	8	9.4	108	4.1	76	7.2	27.3	24.3	50.98	1.05
87523	8968.67	2	19	5	33.9	15	4.22	3.55	2	12	9.3	208	3.6	75	7.2	24.6	28.5	31.29	1.063
84056	15957.9	2	14	5	28.6	10	2.97	3.37	1	6	9.5	169	4.2	84	7.1	49	88.8	22.12	0.879
84725	20477.1	2	12	1	29.1	9	1.74	5.17	2	9	9.5	197	5.4	71	7.1	6.79	18.3	4.81	0.882
91418	12907.7	2	17	1	38.6	6	1.18	5.08	2	8	9.3	172	3.2	79	7	32	336	14.66	1.142
88044	16607.5	2	19	4	37.9	6	0.95	6.32	2	8	9.8	205	4	73	7	33.3	31	104.7	1.101
81510	15286.5	2	13	1	35.6	14	2.25	6.22	1	10	9.3	138	5.1	76	6.9	40	32.8	19.12	1.003
80524	14143.1	2	12	5	46.9	6	0.65	9.23	1	9	9.8	148	4.5	72	6.9	17	22.2	33.2	0.97
78432	26426.3	2	16	1	35.8	14	2.5	5.6	1	11	9.6	209	3.5	72	6.9	28.8	217	9.42	1.274
90458	22411.6	2	19	4	29.7	1	0.04	25	2	7	9.1	189	4.4	69	6.9	34.8	42.5	14.72	1.034
74332	68627.1	2	18	3	48.6	7	1.49	4.7	1	6	9.1	225	4.3	68	6.9	29.7	40.4	28.37	1.073
82502	22344.7	2	16	3	41.3	7	1.59	4.4	2	10	9.4	157	4.6	76	6.8	11.4	31.8	17.51	1.083
76716	35774.1	2	18	3	36.5	5	1.02	4.9	1	6	9.7	193	3.8	70	6.8	30.9	114	105.9	0.987
82248	68544.3	2	15	3	30.9	14	3.82	3.66	1	10	9.2	144	4.7	68	6.8	22.15	39.7	36.07	1.125
89759	11943.1	2	12	5	24.9	15	3.07	4.89	1	9	9.1	195	5.1	77	6.7	11.9	11.2	23.98	0.806
76529	7378.95	2	18	5	19.8	7	1.82	3.85	2	11	9.9	238	5.2	76	6.7	25.9	78.1	56.82	1.087
74415	17640.5	2	17	1	24	8	1.65	4.85	2	9	9.3	157	4.8	71	6.7	26.5	185	33.13	1.028
84025	41690.8	2	18	3	34	8	1.23	6.5	2	14	9.2	204	3.9	70	6.7	11.7	109	45.14	1.083
78470	10339.8	2	12	1	33.3	8	2.1	3.81	2	14	9.9	125	6.3	74	6.6	9.99	21.7	10.31	0.911
76045	15286.5	2	12	1	28.2	14	2.25	6.22	2	9	9.7	169	5.5	74	6.6	4.95	3.17	22.34	0.843
73786	68544.3	2	18	3	29.7	5	0.91	5.49	1	13	9.4	194	4	74	6.6	29.84	56.6	54.78	1.033
75827	13479.2	2	14	5	32	14	3.08	4.55	1	12	9.5	182	4	74	6.6	11.8	101	27.19	1.046
76239	8246.94	2	13	1	34.2	14	2.1	6.67	2	7	9.7	150	4.7	75	6.5	24.7	26.6	17.91	0.961
83383	68416.4	2	12	3	24	8	1.81	4.42	1	16	9.5	236	5	73	6.5	23.53	41	29.51	1.007
89613	67175.7	2	18	3	40.8	7	2.5	2.8	2	11	9.7	133	3.9	79	6.4	29.4	51.2	18.76	1.097
83517	6869.58	2	17	5	19.6	15	5	3	1	10	9.8	173	4.4	69	6.4	36.6	34.5	120.5	1.067
83749	60125.4	2	17	3	29	14	3.16	4.43	2	8	9.4	154	3.6	67	6.4	29	120	25.24	0.998
86316	18629.2	2	12	1	30.2	9	2.84	3.17	2	9	9.1	159	4.2	74	6.3	28	145	33.5	0.952
89486	7373.04	2	12	5	26	7	1.23	5.69	2	15	9.9	198	3.8	74	6.3	21.4	35.5	20.1	0.96
89754	15804.3	2	13	2	31.3	3	0.43	6.98	2	8	9.6	133	3.8	74	6.3	22.2	39.3	35.94	1.104
85460	15154.5	2	17	1	51.3	14	2.18	6.42	2	11	8.9	179	3.4	73	6.3	17.3	21.5	17.8	1.104
88383	12686.1	2	16	1	22.1	6	1.3	4.62	2	13	9.1	112	4.3	72	6.3	18.2	30	45.76	0.981
79317	9830.2	2	14	1	37.1	6	0.95	6.32	1	11	8.7	187	5.4	67	6.3	9.33	41.8	26.41	1.086
75580	68627.1	2	12	5	26.3	7	1.49	4.7	1	11	10.2	185	5.6	66	6.3	39.9	57.7	31.94	0.871
80762	17423.2	2	15	5	24.4	14	4.16	3.37	1	12	9.9	221	4.8	79	6.2	23.7	48.7	41.18	1.032
85591	9187.76	2	18	5	31.5	6	1	6	1	11	9.6	213	3.9	75	6.2	15.8	9.46	39.49	1.101
84243	7373.04	2	16	5	26.5	7	1.23	5.69	2	21	9.5	181	4.2	74	6.2	26.2	152	19.99	1.058
91573	35109.9	2	19	3	26.3	2	0.21	9.52	1	11	9.3	169	3.6	73	6.2	28.4	23	33.16	0.961
87899	7855.33	2	13	5	17.8	6	0.95	6.32	1	9	10.4	145	5.2	72	6.2	22.7	75.1	174	0.881
91227	23565.9	2	16	5	32	4	0.94	4.26	2	8	9.8	179	4.3	72	6.2	54.2	55.4	26.16	1.135
76760	9830.2	2	16	1	45.1	6	0.68	8.82	2	7	9.5	156	4	72	6.2	22.1	30.1	5.18	1.076
74910	15695.8	2	19	4	68.6	2	0.46	4.35	1	7	9.4	168	4	70	6.2	31.5	117	83.69	1.093
74854	12336.3	2	18	2	38	5	0.82	6.1	1	8	9.1	173	4.9	69	6.2	17.8	64.1	48.43	1.038
78126	12556.7	2	17	1	35.1	5	0.82	6.1	1	8	10.6	221	4.3	81	6.1	38.1	35.7	9.95	1.086
88008	30101.1	2	17	3	35	6	0.92	6.52	2	9	9.3	132	3.8	77	6.1	33.6	235	26.39	1.045
90327	14657.5	2	19	5	29.5	8	2.48	3.23	1	10	9.5	211	3.3	76	6.1	31.1	36.6	16.15	0.874
87467	7373.04	2	12	5	26	7	1.23	5.69	2	15	9.6	191	4	75	6.1	10.5	16.7	22.16	0.968
77517	84538.6	2	15	3	42	15	5	3	1	10	9.4	139	3.1	73	6.1	25.82	43	14.81	1.037
92826	11273.6	2	19	1	31.4	8	2.48	3.23	1	10	9.2	218	4.3	72	6.1	23.6	35.7	19.04	1.039
75680	69840.7	2	15	3	33.3	7	2.23	3.14	1	9	10	183	3.6	70	6.1	12.2	29.5	19.44	0.992
75141	17392.9	2	16	4	36.8	5	1.27	3.94	2	5	8.6	101	3.6	67	6.1	27.3	106	27.43	1.135
76791	18548.3	2	15	1	39.4	8	2.1	3.81	1	11	9.4	111	4.3	79	6	52	54.3	35.01	1.087
75143	6744.29	2	15	5	14.6	15	5	3	2	13	9.8	178	4.3	77	6	32	37.8	72.64	0.879
74647	45213.2	2	15	3	20.5	15	3.67	4.09	1	12	10.2	179	4.4	74	6	15.3	27.7	86.13	1.016
88452	14827.4	2	12	1	35.6	10	2.68	3.73	1	14	9.4	211	5.3	73	6	17.9	15.5	25.2	0.899
84605	16582.4	2	14	1	26.8	9	2.99	3.01	1	12	9	135	4.5	71	6	41.8	37.2	8.06	1.17
82991	8306.43	2	16	4	30.6	8	2.53	3.16	1	10	9.5	113	4	71	6	17.6	103	11.22	1.127
81318	53767.8	2	16	3	17.3	15	5	3	1	12	9.4	170	4.1	69	6	36.8	80	119.7	0.97
92701	15949.6	2	12	2	26.1	4	0.56	7.14	1	8	9.6	142	4.1	69	6	22.7	63.1	25.28	0.978
93292	78738.5	2	13	3	26.1	9	2.06	4.37	1	13	10.4	208	3.7	69	6	7.72	3.59	74.93	0.893
87332	11119.6	2	14	1	29.3	4	0.74	5.41	2	10	9.4	143	3.7	69	6	52.7	61.8	25.42	0.987
81808	12004.8	2	18	1	25.8	14	2.87	4.88	1	12	9.6	160	5.3	80	5.9	30.4	42	31.23	1.062
83564	14734.7	2	15	1	31.4	7	1.5	4.67	2	12	10	152	3.8	79	5.9	25.6	32.1	14.01	1.16
81003	95280.3	2	16	3	21	15	5	3	1	8	9.5	133	3.4	76	5.9	18.3	87.1	44.5	1.017
80575	14437.3	2	16	1	25.1	4	0.42	9.52	1	11	9.9	113	4.1	75	5.9	29.2	26.9	18.84	1.046
90712	44197.1	2	16	3	17.1	15	3.68	4.08	2	16	9.9	170	3.7	75	5.9	13.4	18.2	79.86	1.022
78496	17318.2	2	19	1	34.8	4	0.81	4.94	2	21	8.8	223	4	72	5.9	31.8	98.9	67.02	0.921
79792	66072.1	2	13	3	25.9	10	2.15	4.65	1	47	9.3	147	5	71	5.9	27.9	43.6	75.34	0.914
91164	27086.6	2	17	3	37.2	6	1.4	4.29	2	11	9.2	158	4.2	71	5.9	53.5	87.5	42.06	1.162
74786	11533.9	2	17	4	45.7	2	0.51	3.92	1	9	9.5	194	4.7	69	5.9	57.2	110	26.39	1.057
79748	13416.5	2	13	5	21.5	6	1.53	3.92	1	11	9.9	210	4.4	69	5.9	30.6	140	66.74	1.006
82848	60633.7	2	18	5	29.3	15	3.37	4.45	1	12	8.7	148	3.9	69	5.9	28.11	29.9	20.73	1.147
81124	26540.6	2	15	3	25.3	2	0.25	8	1	11	9.6	131	3.3	69	5.9	20.59	84.4	25.97	0.941
83440	8022.16	2	13	5	19.7	9	3.07	2.93	1	16	9.7	206	4.8	84	5.8	21.7	99	22.51	0.942
85129	16746.6	2	15	2	29.8	5	0.61	8.2	2	10	9.3	155	4.4	77	5.8	27.3	50.1	35.49	1.176
81341	51598.6	2	17	3	22.4	15	3.58	4.19	1	13	9.7	157	4.4	73	5.8	37.4	112	74.62	1.004
76014	13176.5	2	16	2	25.5	15	5	3	1	10	9.9	175	4.1	73	5.8	27.9	52.6	7.57	1.082
77595	14896.4	2	13	4	26	6	0.69	8.7	2	8	9.9	138	4.3	71	5.8	16.4	82.1	24.69	1.079
81074	10398.4	2	19	2	27	5	0.63	7.94	2	8	9.5	182	3.8	71	5.8	10.2	21.9	46.38	1.057
74675	74330.1	2	18	3	26.2	15	5	3	2	9	10.1	177	3.9	75	5.7	14.9	12.5	52.79	0.946
84936	17091.4	2	12	5	27.5	14	3.09	4.53	2	10	9.9	235	4.4	74	5.7	40.1	49.5	36.55	0.868
83819	33923.9	2	16	3	32.1	8	2.07	3.86	2	10	9.7	152	3.4	73	5.7	30.3	84.6	38.06	0.997
75832	18152.8	2	14	1	20	6	0.9	6.67	2	12	9.7	177	4.1	69	5.7	16.6	28.3	33.85	1.005
85455	16084.8	2	16	2	42.3	4	0.55	7.27	1	9	9.4	159	4.1	68	5.7	28.2	101	20.33	1.09
88349	82976.1	2	16	3	24.2	7	2.26	3.1	1	7	10	169	4.4	80	5.6	31	142	62.13	1.028
92590	15547.6	2	13	1	26.2	4	0.6	6.67	1	14	9.5	152	3.7	80	5.6	27.9	33.4	63.06	1.041
91840	93986.4	2	16	3	21.6	8	2.24	3.57	1	6	9.8	180	3.4	76	5.6	5.59	2.114	109.1	0.978
83295	17640.5	2	14	2	26.8	7	1.19	5.88	1	8	9.8	174	4.3	75	5.6	22	71.3	23.56	1.029
88323	44197.1	2	12	3	25.1	15	3.68	4.08	1	12	9.6	176	4.7	73	5.6	16.8	26.2	46.95	0.836
89296	16084.8	2	12	2	28	4	0.55	7.27	1	14	9.4	145	4.5	73	5.6	11.9	20.6	20.58	0.99
82373	54836.7	2	16	3	20.9	15	4.3	3.49	2	15	9.8	145	4.3	73	5.6	31.4	119	51.62	1.013
90005	14657.5	2	19	5	21.3	14	2	7	2	11	9.3	297	3.5	73	5.6	56.5	26.3	75.17	0.988
78005	14437.3	2	15	1	28.2	4	0.42	9.52	1	8	9.5	125	3.3	73	5.6	22.5	142	31.49	0.955
84973	33753.8	2	18	3	43.6	7	1.15	6.09	1	7	9.5	159	4	72	5.6	23.1	64.3	25.87	0.963
89777	18609	2	17	1	29	4	0.74	5.41	2	17	9.2	122	4.2	71	5.6	25.7	29	38.43	0.972
93544	49822.1	2	13	3	25.8	15	5	3	1	14	9.4	139	4.2	70	5.6	17.1	102	50.29	1.125
83012	7337.17	2	12	5	16.9	8	2.9	2.76	1	9	9.5	189	5.1	67	5.6	24.45	45	52.25	0.908
73915	38176.2	2	14	3	29.4	5	0.87	5.75	1	13	9.3	177	3.7	67	5.6	15.29	113	19.93	1.043
74778	53069.8	2	18	3	21.8	9	2.82	3.19	2	6	10	131	4.3	84	5.5	28.08	97.1	22.66	1.143
88397	11567.1	2	12	5	19.2	7	1.41	4.96	2	8	9.3	92	4.8	77	5.5	26.2	46	35.83	0.887
77039	16409.4	2	16	1	20.7	4	0.71	5.63	1	11	9.5	168	4.5	77	5.5	28.8	41.4	29.22	0.922
84815	27649.3	2	15	3	18.4	6	1.06	5.66	1	11	9.7	177	3.7	77	5.5	26.2	49.4	77.06	0.939
76895	11087.6	2	14	4	21.7	7	1.33	5.26	2	14	9.6	143	3.8	76	5.5	40.34	78.8	26.94	1.039
80134	18152.8	2	18	1	30.3	6	0.9	6.67	2	7	9.8	159	2.6	76	5.5	30	33.8	30.41	1.101
83943	17006.6	2	17	1	26.8	4	0.49	8.16	2	11	9.5	171	3.8	75	5.5	31.3	165	21.83	1.107
83952	17249.1	2	14	1	28.6	7	1.23	5.69	2	11	9.7	195	5.2	74	5.5	41.4	59.5	16.69	1.106
84963	39097.2	2	16	3	28	2	0.53	3.77	2	11	9.8	197	4.5	74	5.5	40.7	182	80.98	1.06
92991	17897.1	2	12	4	22.3	1	0.04	25	2	8	9.7	210	4.4	74	5.5	22.1	34.7	23.06	1.015
90434	14003.6	2	12	1	31.5	2	0.23	8.7	1	10	9.7	99	5.6	71	5.5	21.1	36.2	13.39	0.852
77281	37607.9	2	13	3	31.4	1	0.09	11.11	1	6	9.8	160	4.1	70	5.5	24.7	139	29.29	1.045
91047	16746.6	2	13	2	21	6	1.05	5.71	1	8	9.6	146	4.2	69	5.5	26.8	57.7	38.17	0.821
84325	57459.7	2	17	3	22.2	10	2.76	3.62	1	9	9.3	145	3.8	69	5.5	11.6	16.3	87.52	1.257
81621	56277	2	15	3	26.4	15	4.61	3.25	1	11	9.5	161	4.2	68	5.5	27.1	169	47.78	1.077
85020	46513.3	2	18	3	27.5	7	1.11	6.31	1	12	9.2	203	3.8	68	5.5	10.7	3.86	252.4	0.885
81591	14919.2	2	14	5	30.2	15	5	3	2	9	9.4	189	4.7	67	5.5	42.3	69.8	31.62	0.879
92759	71570.7	2	15	3	19.4	7	1.65	4.24	1	11	9.4	138	3.8	66	5.5	25	168	81.27	1.038
82154	44029.6	2	12	3	14.4	15	3.96	3.79	2	11	9.4	170	4.8	65	5.5	8.73	19.9	80.85	0.709
76279	21398	2	15	2	27.8	4	0.67	5.97	1	13	8.9	233	4.2	64	5.5	30.5	161	41.38	1.072
91122	54789.6	2	14	3	25	15	5	3	1	16	9.3	146	4	64	5.5	18.6	14.5	39.93	1.14
74102	13675.4	2	18	4	43.8	7	1.61	4.35	1	13	9.2	167	3	61	5.5	19.3	58.1	58.9	1.165
83825	18361.5	2	16	4	21.6	6	0.77	7.79	2	13	9.5	176	4.6	82	5.4	27.6	88.6	52.38	1.046
91556	10472	2	17	5	26.1	10	2.55	3.92	2	12	9.4	128	3.8	82	5.4	8.42	17	35.12	1.238
89758	14415.5	2	12	1	18.3	2	0.3	6.67	2	9	9.7	142	4.8	77	5.4	21.4	47.3	60.95	0.798
90736	13834.7	2	14	5	25.2	15	4.6	3.26	1	14	9.6	201	4.5	77	5.4	16.5	87.3	34.31	1.194
83835	15852.6	2	13	4	29.8	2	0.31	6.45	2	9	10	137	4.4	75	5.4	16.2	18.1	18.01	0.976
81289	25723.7	2	17	3	21.1	5	1.46	3.42	1	14	9.8	125	4.3	74	5.4	36.1	175	36.12	1.11
84004	14827.4	2	14	1	39.5	10	2.68	3.73	2	11	9.6	194	3.9	74	5.4	32.2	119	27.94	0.988
77908	11361.2	2	17	1	44.2	6	1.86	3.23	1	10	9.6	199	3.7	74	5.4	26.9	85.6	19.33	1.021
85018	15387.7	2	15	5	20	8	2.59	3.09	1	5	9.6	135	4.6	73	5.4	12.8	35.1	130.8	1.083
79806	9708.41	2	19	2	30.5	3	0.84	3.57	2	17	9.2	182	4.1	73	5.4	25.7	164	66.93	1.068
87457	31540	2	13	3	17.6	15	3.33	4.5	2	10	9.6	167	4.9	71	5.4	22.6	34.2	50.35	0.806
92152	17249.1	2	17	1	31.6	7	1.23	5.69	2	8	9.3	156	3.3	71	5.4	46.6	387	29.97	1.192
78142	16689.8	2	13	2	26.4	9	1.99	4.52	1	7	9.4	138	3.3	68	5.4	15.56	31.1	51	0.971
85883	13441.7	2	12	4	20	15	3.52	4.26	2	8	10.1	167	5.2	81	5.3	47.1	46.8	53.03	0.955
76132	18742.2	2	18	2	30.2	4	0.65	6.15	2	7	10.2	167	3.9	81	5.3	61.67	74.3	27.68	1.116
88269	76025.7	2	14	3	19.5	15	4.12	3.64	1	13	9.8	154	5.3	80	5.3	28.9	47.6	44.94	1.108
90965	26124.2	2	15	2	22.3	8	1.6	5	1	15	9.7	163	4.4	80	5.3	25.1	37.5	41.7	1.051
76214	12814.9	2	18	1	21.1	7	0.8	8.75	2	10	9.7	166	3.8	79	5.3	24	27.7	70.51	1.027
83745	24788.7	2	15	3	25	4	0.86	4.65	2	9	9.8	151	4.1	77	5.3	27.1	24.8	42.73	0.949
88839	17006.6	2	12	1	19.8	4	0.49	8.16	1	12	9.4	169	4.5	76	5.3	21.7	203	25.2	0.953
92043	22414.4	2	19	3	23.2	6	1.09	5.5	1	11	9.7	171	3.7	76	5.3	19.9	9.55	25.09	1.072
85306	71784.7	2	13	3	19.2	10	2.67	3.75	2	11	10	132	4.3	74	5.3	25.1	49.1	43.17	0.944
92189	16121.8	2	12	4	26.4	14	2.81	4.98	1	13	9.6	110	3.8	73	5.3	35	231	65.14	1.063
74471	15482.8	2	16	1	32.6	7	1.27	5.51	1	7	9.8	244	3.5	73	5.3	34.42	94.5	30.53	1.151
79959	12586.7	2	19	4	31	1	0.26	3.85	2	8	9.6	215	4.1	72	5.3	46.9	121	48.67	1.085
93231	71570.7	2	12	3	29.1	2	0.44	4.55	1	14	9.7	140	3.8	72	5.3	15.2	27.9	60.46	0.982
84918	15161.5	2	16	2	25.1	7	1.37	5.11	2	14	9.4	159	3.6	72	5.3	20.2	79.5	48.7	0.993
83831	36113	2	15	5	30.5	6	0.6	10	2	12	9.5	249	3.5	72	5.3	27	25.9	32.4	1.103
76720	15200.9	2	15	1	24.5	6	1.27	4.72	2	13	9.5	149	4.6	71	5.3	18.3	31.9	58.23	0.901
81754	11374.5	2	16	4	30.1	5	0.75	6.67	1	6	9.5	135	3.9	71	5.3	28.1	38.4	48.75	1.102
79578	9830.2	2	16	1	30.2	6	0.56	10.71	2	14	9.4	175	4.3	66	5.3	12.1	86.2	23.91	1.004
77982	14292.1	2	16	4	30.8	6	0.78	7.69	2	10	10	211	4.6	78	5.2	19.2	161	31.52	1.087
89424	16509.9	2	17	5	22.3	10	2.46	4.07	1	9	9.9	144	4.1	77	5.2	36.6	71.8	75.89	1.09
83815	15067.7	2	15	4	32	6	0.77	7.79	2	12	9.2	184	3.9	76	5.2	101	63.5	33.51	1.018
88521	13258.1	2	19	2	25.6	7	1.48	4.73	1	8	9.4	134	3.6	76	5.2	25.4	43.3	32.02	1.152
88694	9110.24	2	19	5	30.2	4	1.64	2.44	2	11	9.5	155	3.5	76	5.2	15.6	35.5	83	1.023
77193	33412.2	2	12	3	17.1	6	0.9	6.67	2	9	9.6	142	4.7	75	5.2	15	100	45.17	1.005
92576	8940.87	2	16	5	20.9	10	1.59	6.29	2	7	9.9	157	3.8	75	5.2	18.8	53.6	72.24	0.769
89215	11480.5	2	19	2	18.1	8	1.38	5.8	2	10	9.4	137	3.9	74	5.2	21.5	43.7	101.9	1.083
89467	15547.6	2	16	1	28.4	6	1.13	5.31	2	10	9.4	136	3.8	74	5.2	32.3	259	66.99	0.979
78677	19510.6	2	12	2	20.7	7	1.49	4.7	1	9	10.1	183	5.2	72	5.2	22	44.3	54.61	0.886
75539	14129.5	2	19	4	29.4	1	0.13	7.69	2	11	10	168	4.7	71	5.2	21.9	39.6	68.09	1.076
78642	35063.3	2	19	3	18.4	4	0.91	4.4	2	9	9.6	143	4.3	71	5.2	20.3	30.1	69.33	1.223
84509	21781.6	2	13	4	29.8	1	0.15	6.67	2	10	9.2	167	3.9	71	5.2	9.35	53.6	48.1	0.884
82240	75915.7	2	17	3	27.9	14	3.56	3.93	2	8	9.5	155	4.6	70	5.2	17.1	34.9	31.31	0.927
73758	66738.8	2	15	3	26.5	15	5	3	1	9	9.7	182	4	70	5.2	43.8	67.4	74.24	1.037
91092	13136.2	2	13	1	25.9	7	1.51	4.64	2	6	9.4	102	4.3	69	5.2	32.8	59.2	19.22	1.116
80106	10832.6	2	19	1	36.1	6	0.95	6.32	2	11	9.5	168	4.5	68	5.2	24.3	86.1	23.02	1.061
74710	26540.6	2	15	3	24.3	5	1.04	4.81	3	12	9.6	159	4.1	68	5.2	29.13	31.4	23.88	0.957
74360	13675.4	2	17	4	27.7	7	1.61	4.35	2	11	9.6	142	4.1	67	5.2	19.4	197	69.04	1.127
76579	10813.4	2	16	1	30.8	3	0.52	5.77	1	10	9	142	6.1	66	5.2	14	216	24.83	1.045
77657	10224.6	2	12	5	23.7	15	5	3	1	8	9.4	236	5.1	65	5.2	25	76.4	94.56	0.936
81846	9715.02	2	19	1	20.3	2	0.28	7.14	2	8	9.3	205	4.1	81	5.1	29.5	211	87.45	1.026
81180	16139.5	2	14	1	24	8	1.58	5.06	2	10	10	196	4.4	80	5.1	16.6	50.6	30.95	1.05
85592	28170.4	2	16	3	18.8	7	1.07	6.54	2	12	9.8	164	3.8	80	5.1	43.4	50.4	75.56	0.92
91677	10959	2	19	5	28	14	2.1	6.67	2	8	9.4	170	3.7	79	5.1	30.2	27.8	29.92	1.231
81735	16605	2	12	1	17.8	8	1.91	4.19	1	15	9.5	201	4.9	78	5.1	16.9	44.2	60.41	0.895
89607	18542.6	2	17	2	30	8	1.76	4.55	2	7	9.8	133	4.9	78	5.1	26.3	52.8	23.95	1.023
80424	9053.13	2	14	2	23.9	9	1.97	4.57	1	6	9.9	174	4.5	78	5.1	19.5	30.8	79.22	0.992
81517	15725.4	2	15	5	23.6	4	0.63	6.35	2	13	10.2	193	5.6	77	5.1	26.7	256	92.15	1.03
90198	12694.8	2	16	5	16.9	10	3.47	2.88	2	15	9.3	167	4.9	77	5.1	22.2	139	103.8	0.809
73958	16347.7	2	16	4	36.7	9	3.09	2.91	1	10	9.6	115	3.8	77	5.1	56.8	222	29.57	1.293
89021	24788.7	2	12	3	22.9	4	0.86	4.65	1	11	9.6	123	4.5	75	5.1	18.9	22.1	39.9	0.871
84540	13513.4	2	18	4	27.5	6	2.01	2.99	2	15	9.6	146	5.1	73	5.1	35.8	160	70.02	1.204
79735	10560.2	2	12	1	26.6	6	0.88	6.82	1	6	9.6	179	4.5	73	5.1	13.2	47.3	11.36	0.938
83025	16347.7	2	15	4	27.1	9	2.15	4.19	1	7	9.7	108	4.4	73	5.1	40.9	24	49.33	1.236
76995	15752.9	2	15	4	27.5	9	1.99	4.52	2	8	10	224	3.6	73	5.1	24.23	62.8	23	1.258
74913	16347.7	2	14	4	32.6	9	3.09	2.91	1	7	9.6	125	4.1	72	5.1	26.7	32.1	19.35	1.176
92770	40941.9	2	18	3	39.2	15	2.22	6.76	1	11	8.9	121	3.7	72	5.1	26.8	21	33.41	1.348
88189	23066.3	2	14	3	24.8	9	1.84	4.89	1	5	9.3	171	3.3	72	5.1	10.9	14.9	34.85	1.01
83494	39140.3	2	19	3	30	9	2.52	3.57	1	9	9.4	281	3.9	70	5.1	36.1	49.5	103.6	1.136
85389	19208.7	2	15	1	34.6	4	0.42	9.52	2	8	9.4	195	4.6	69	5.1	26.2	97.9	65.27	0.989
77685	8780.18	2	13	5	25.9	14	3.35	4.18	1	11	9.4	174	4.4	69	5.1	17.3	20.3	31.18	1.026
74575	10069	2	16	2	26.2	8	1.58	5.06	1	8	9.3	199	5	62	5.1	11.7	69.1	69.76	1.064
90265	16509.9	2	14	5	18.2	10	2.46	4.07	3	9	9.8	155	4	79	5	25.8	72.9	58.43	1.083
90178	9405.03	2	14	5	20.4	14	3.62	3.87	1	14	9.7	185	3.8	79	5	17.9	8.23	46.28	0.969
88941	13641.6	2	13	1	26.9	8	1.58	5.06	2	11	9.8	113	3.9	78	5	27.9	23.3	18.44	0.992
91333	31562.1	2	12	3	28	6	0.69	8.7	2	10	10	194	5	77	5	7.66	6.01	29.81	0.782
92258	24138.1	2	19	5	35.5	5	1.25	4	2	9	9.3	181	3.2	76	5	26.6	204	38.4	1.173
79742	18331.7	2	12	2	26.4	3	0.64	4.69	2	7	9.5	192	4.8	75	5	6.01	9.38	15.8	0.936
77508	14222.2	2	18	2	21.8	15	3.17	4.73	2	10	9.2	156	4.6	74	5	29.8	20	38.29	1.05
92715	11862.6	2	15	5	20.1	6	0.92	6.52	1	14	9.2	208	3.9	74	5	22	174	35.87	0.979
81076	13479.3	2	18	5	20.6	6	0.71	8.45	2	14	10.1	156	3.6	74	5	24.3	59.3	53.48	1.042
81116	15734.8	2	16	1	23	5	0.86	5.81	2	15	9.4	157	4.3	73	5	12.6	92.9	19.67	1.099
92187	27605.2	2	13	3	20.8	4	0.8	5	1	8	9.6	168	5.7	72	5	12.6	22.4	29.72	0.784
87532	22780.4	2	12	5	26.8	15	4.16	3.61	1	11	9.4	99	5.7	72	5	32.2	99.4	45.26	1.012
90953	16940.8	2	12	1	23.2	8	1.22	6.56	1	9	9.8	154	3.9	72	5	13.6	54.9	14.73	0.808
81048	21794.9	2	13	4	24.6	1	0.2	5	1	13	9.6	130	3.7	72	5	34.95	38.7	34.71	0.939
89708	21018	2	15	3	32.3	6	1.82	3.3	2	15	9.7	241	5	71	5	20.4	30.7	20.35	1.016
74614	18773	2	12	1	21.4	7	2.05	3.41	2	8	9.9	160	4.9	71	5	22.9	37.9	51.04	0.86
92653	12027.1	2	15	5	20.2	8	2.95	2.71	1	10	9.6	165	3.8	71	5	24.5	30.5	37.98	0.972
81286	8460.54	2	16	5	22.3	15	5	3	1	11	10	155	4.5	70	5	27.1	144	30.19	1.179
84330	14109.3	2	14	1	25.4	7	1.65	4.24	1	9	9.4	128	4.6	69	5	34.1	136	47.43	1.002
78840	68416.4	2	18	3	20.4	8	1.81	4.42	2	13	9.2	150	3.9	68	5	34.11	239	40.14	1.046
82543	19416.1	2	12	5	25.6	3	0.55	5.45	2	10	9.6	182	5	67	5	15.95	31.8	24.79	0.756
75880	9810.78	2	13	5	21.5	8	1.81	4.42	1	9	9.4	189	4.5	67	5	15.24	28.2	47.7	0.925
85924	16484.5	2	12	5	19.4	15	3.87	3.88	1	12	9.6	147	5.2	78	4.9	8.48	38.2	25.68	0.976
81943	9127.92	2	13	5	22.3	15	5	3	2	8	9.6	166	4	78	4.9	27.4	153	41.91	0.86
81897	15540.8	2	12	2	18.6	4	0.5	8	2	11	9.4	162	3.9	78	4.9	37.2	279	48.34	0.866
85771	59961.3	2	12	3	27	15	3.52	4.26	1	10	9.4	139	4.9	77	4.9	27.7	69.4	47.17	0.945
88493	17722.3	2	15	4	25.3	6	1.49	4.03	2	9	9.3	144	4.6	77	4.9	25	224	30.84	1.249
91419	20053.1	2	13	5	23.7	7	1.41	4.96	1	15	9.5	178	4.2	77	4.9	42.5	26.7	41.8	0.959
93383	10350.2	2	16	4	19.4	5	1.19	4.2	2	9	9.9	135	3.6	77	4.9	20.7	23.4	68.12	1.146
80463	17614.5	2	13	4	27.1	14	4.42	3.17	1	13	9.8	230	4.1	76	4.9	30.7	47.1	58.52	1.042
91644	13008	2	14	2	20.1	6	0.94	6.38	1	7	9.5	164	4.2	75	4.9	33.3	72.8	106.4	0.878
78279	14644.8	2	14	3	34.2	4	0.54	7.41	2	11	10	246	3.8	75	4.9	28.5	223	24.24	0.935
81676	9831.77	2	14	2	31.3	3	0.2	15	2	6	10	119	3.3	74	4.9	19	39.2	26.45	1.159
81961	16865.1	2	13	3	29.9	6	0.91	6.59	1	12	9.5	246	5.4	73	4.9	8.46	7.55	16.09	0.935
88541	36255.9	2	16	3	24.1	7	2.37	2.95	2	12	9.3	153	4.2	73	4.9	32.2	55.3	98.9	1.113
75043	10362.7	2	17	1	24.2	2	0.3	6.67	2	11	9.6	180	4.1	73	4.9	39.4	41.2	23.01	1.06
75853	18003.6	2	19	1	42	3	0.55	5.45	2	9	9.3	154	4.8	72	4.9	21.6	22.5	14.41	1.111
81689	25252.9	2	18	3	43.5	5	1.27	3.94	1	12	9.6	207	4.2	72	4.9	33	27.9	11.96	1.02
74061	11374.5	2	12	4	17.6	5	0.75	6.67	2	4	9.9	164	5.4	71	4.9	23.7	24.7	62.21	1.002
81991	12576.6	2	12	4	26.1	8	1.58	5.06	1	9	9.9	184	5.1	71	4.9	10.9	24	29.4	0.914
88886	11790.8	2	12	2	26.2	9	2.11	4.27	2	11	9.2	150	4.9	69	4.9	13.7	120	86.55	0.867
73971	14359.1	2	15	4	32.6	14	2.37	5.91	1	11	9.4	168	4.7	69	4.9	20.5	32.3	48.21	1.154
87787	15804.3	2	12	2	18.4	9	1.94	4.64	1	9	9.9	153	5.7	67	4.9	19.6	67	68.08	0.757
83917	27453.8	2	17	3	27.7	5	0.82	6.1	1	15	9.1	156	4.2	65	4.9	14.4	13.3	81.66	1.246
78212	11802.6	2	16	2	33	8	2.27	3.52	2	13	9.1	142	4.7	62	4.9	36.4	82.1	20.88	1.062
77886	62665.7	2	14	3	22.3	15	5	3	1	11	9.9	181	4.7	80	4.8	19.8	23.2	40.8	1.2
82141	6869.58	2	12	5	19.4	8	3.09	2.59	1	9	9.8	203	6.3	79	4.8	26.8	36	34.64	0.856
75760	5874.21	2	12	5	27.2	15	3.05	4.92	2	10	9.4	156	5.1	78	4.8	19.8	78.7	34.78	0.94
87058	41690.8	2	14	3	21.1	8	1.23	6.5	1	16	9.7	210	4.6	77	4.8	17.8	16.4	71.7	0.976
77316	18427.3	2	16	2	20.1	2	0.36	5.56	2	12	10	121	4.3	77	4.8	38.8	55.8	23.74	0.841
87999	58976.2	2	14	3	22.6	15	5	3	2	12	9.7	184	4.2	77	4.8	41.7	80.8	79.84	0.986
91810	11790.8	2	19	2	19.4	9	2.11	4.27	2	16	9.8	183	3.9	77	4.8	38.2	76.5	74.53	0.886
89930	17892.7	2	12	4	15.8	5	0.49	10.2	1	12	9.6	111	5.2	76	4.8	9.15	12.2	82.97	0.864
82726	11652.3	2	16	4	23.4	14	2.39	5.86	1	7	9.8	144	4.2	76	4.8	16.2	12.2	34.91	0.918
90205	72498.6	2	17	3	25.9	14	4.04	3.47	1	14	9.4	124	3.9	75	4.8	35.1	110	42.26	1.19
88762	14003.6	2	16	1	22.2	5	0.59	8.47	2	7	9.5	208	4.1	74	4.8	28	179	56.76	0.954
85717	17176.7	2	14	1	22.6	15	5	3	1	16	9.6	159	4.2	73	4.8	68.9	70.8	65.07	0.937
74671	10069	2	12	2	30.7	8	1.58	5.06	1	11	10.2	181	4.3	71	4.8	7.55	11.2	21.24	0.89
92458	12907.7	2	16	1	29.3	3	0.42	7.14	1	12	9.3	139	4.1	71	4.8	34.4	181	66.36	1.094
86470	12476.2	2	13	5	17.8	15	4.95	3.03	1	7	9.5	111	4.3	70	4.8	38.4	130	50.4	0.913
79243	30874.7	2	13	3	20.6	15	4.3	3.49	2	10	9.7	127	4	70	4.8	20.2	38	60.69	1.02
88876	12575.5	2	19	1	23.5	4	0.49	8.16	2	9	9.5	140	3.6	70	4.8	17.7	150	57.38	0.889
85297	17153.1	2	19	1	31.8	7	1.2	5.83	2	11	8.9	160	3.5	70	4.8	26.7	178	39.03	1.089
79820	9831.77	2	18	2	28.8	3	0.2	15	1	7	9.6	152	4.5	69	4.8	8.8	14.4	30.69	1.185
84457	45184.1	2	19	3	28.2	6	2.63	2.28	2	6	9.9	110	4.3	69	4.8	8.75	14.7	11.42	0.983
76772	68627.1	2	13	5	20.4	6	1.54	3.9	1	16	9.8	138	4	69	4.8	16.4	119	66.26	1.062
81649	24516.7	2	19	1	26.5	10	3.28	3.05	2	8	9.7	169	3.9	69	4.8	24.3	192	61.98	1.134
93361	28170.4	2	18	3	41.1	7	1.07	6.54	1	9	9.3	171	2.6	69	4.8	16.8	86.4	32.07	1.012
81618	28780.9	2	19	3	20.1	6	1.05	5.71	2	10	9.9	171	5	68	4.8	32	157	71.99	0.943
80160	52627.2	2	13	3	17.5	15	5	3	1	12	9.5	161	4.9	68	4.8	25.71	77.3	56.47	0.903
92427	17897.1	2	16	4	28.5	1	0.04	25	2	6	9.4	193	3.8	67	4.8	34.5	129	53.12	1.11
81572	15007.8	2	15	4	35.4	6	1.26	4.76	2	10	8.9	141	3.1	67	4.8	43.5	145	33.1	1.141
86811	14451.2	2	13	5	20.5	15	4.95	3.03	1	8	9	135	4.4	66	4.8	49.9	125	50.22	0.973
92128	15128.3	2	14	4	28.9	14	4.73	2.96	2	11	9.2	107	4.6	64	4.8	33.1	34.9	71.43	1.034
90664	22289.9	2	18	3	23.4	8	1.76	4.55	1	14	9.6	144	4.4	64	4.8	32.4	166	38.86	1.076
75041	12593.5	2	15	4	23	6	1.27	4.72	2	8	9.5	190	3.8	79	4.7	32.99	94.6	53.26	1.088
79995	12576.6	2	15	5	20.9	15	5	3	1	9	9.8	197	4.1	77	4.7	13.8	2.117	103.4	1.039
76503	9426.61	2	15	5	28.4	15	5	3	2	13	9.7	169	4.2	76	4.7	16	26.7	29.99	1.12
82714	17640.5	2	14	1	16.8	8	1.65	4.85	2	8	9.8	128	4.1	76	4.7	20.3	134	71.59	0.927
85100	21080.5	2	13	4	25	6	0.92	6.52	1	11	9.7	150	4.8	74	4.7	28.4	39.5	130.2	1.07
86145	28388	2	14	4	31.2	6	1.94	3.09	1	10	9.4	191	4.4	74	4.7	36.5	239	18.49	1.081
91904	15181.7	2	17	2	23.8	7	1.56	4.49	1	12	9.6	153	4.1	74	4.7	28.7	118	35.83	1.239
93299	16940.8	2	15	1	32.3	3	0.58	5.17	2	10	9.2	144	4	74	4.7	19.9	153	13.46	1.029
87846	14657.5	2	17	5	19.7	14	2	7	2	14	9.5	221	3.8	74	4.7	37.5	66.6	48.13	0.961
74602	16846.1	2	18	4	28.6	10	2.97	3.37	2	10	9.3	153	3.5	74	4.7	21.41	89.4	40.3	1.023
90596	12993.6	2	13	4	17	7	0.95	7.37	2	11	9.9	234	4.7	73	4.7	27.1	30.8	150.3	1.002
82697	6869.58	2	18	5	18.8	15	5	3	2	15	9.4	174	3.8	73	4.7	16.5	56.1	40.29	1.121
75033	10072.3	2	14	4	30.1	6	1.18	5.08	1	10	10.1	182	4.5	72	4.7	26.4	20.8	38.53	1.014
78302	9737.73	2	15	5	22.6	15	3.63	4.13	1	8	9.4	139	4	72	4.7	13.3	70.7	40.33	1.07
89468	55057.8	2	12	3	28	8	1.83	4.37	2	9	10	173	3.5	72	4.7	32.2	99.9	19.52	0.943
88726	16484.5	2	14	5	20.1	15	3.87	3.88	1	9	9.6	148	4.4	71	4.7	25.9	274	32.92	1.085
89272	93986.4	2	14	3	17.7	8	2.24	3.57	2	7	10.3	122	4.2	71	4.7	24.5	204	55.75	0.89
91015	12993.6	2	16	4	27.5	4	0.63	6.35	2	9	9.3	172	4.6	70	4.7	20.6	44.1	88.64	1.176
80956	8180.42	2	18	5	19.7	1	0.13	7.69	2	7	9.6	201	4.4	70	4.7	10.6	66.8	127.9	1.033
90877	21554.7	2	14	4	33.1	14	3.62	3.87	1	12	9.6	134	4.7	69	4.7	20.2	91.8	24.59	1.293
76401	9426.61	2	18	5	21.2	6	1.59	3.77	1	7	9.7	195	3.9	69	4.7	35.9	59	34.17	0.953
75657	77129.9	2	12	3	20.3	15	3.48	4.31	2	9	9.6	164	4.8	68	4.7	28	25	59.03	0.943
79493	13466.6	2	16	1	20	6	1.07	5.61	1	7	9.3	156	4.5	68	4.7	23.4	32.8	53.91	1.221
92284	30513.3	2	15	3	33.7	14	3.25	4.31	2	13	9.5	150	4	68	4.7	31.8	34.3	19.1	1.076
74813	31119.7	2	13	5	24.8	6	0.9	6.67	2	16	9.4	159	5.5	67	4.7	20.4	19.2	58.93	0.94
80243	66369.9	2	12	3	16.9	15	5	3	1	17	9.5	158	5.7	66	4.7	24.3	19.07	75.42	0.836
90917	81039.9	2	19	3	32	15	5	3	1	14	8.8	157	3.2	65	4.7	30.6	5.72	144.9	1.096
74795	11544.8	2	12	1	27.5	8	1.61	4.97	1	7	9.3	117	4.8	61	4.7	29.2	51.4	23.9	0.981
84417	8968.67	2	18	5	28.2	15	4.22	3.55	2	16	9.5	184	4.1	83	4.6	15.8	39.8	13.21	1.193
79625	11289.4	2	16	4	30.7	4	0.54	7.41	1	8	9.9	185	4.3	80	4.6	31.9	89.5	27.47	1.209
76099	18415.3	2	14	5	19.3	6	1.43	4.2	1	8	10	153	5.7	78	4.6	25.4	125	49.23	1.192
81224	56135.3	2	18	3	27.2	15	3.13	4.79	1	16	10	200	4.6	78	4.6	27.1	44.7	77.86	1.114
79566	88211.3	2	18	3	21	1	0.03	33.33	2	12	10	157	3.8	78	4.6	19.5	62.3	31.79	1.052
78164	69144.5	2	18	3	18.5	14	3.14	4.46	1	9	9.8	160	3.8	77	4.6	40.6	215	69.51	1.005
82116	10813.4	2	18	1	46.7	6	1.52	3.95	2	10	9.5	197	4.6	76	4.6	57.3	53.1	16.52	1.167
91059	12459.8	2	17	4	28.7	4	0.52	7.69	1	11	9.5	194	4.5	76	4.6	40	67.9	42.6	1.016
89880	71424.5	2	12	3	21.5	14	2.81	4.98	2	9	9.9	124	3.7	76	4.6	39	70.8	103	1.072
85633	19262.9	2	13	2	29.2	8	1.76	4.55	2	9	9.3	168	4.7	75	4.6	20.8	14.8	40.19	0.915
88753	41894	2	12	3	19.5	10	2.96	3.38	1	9	9.7	198	4.4	75	4.6	24.5	281	126.4	0.961
85567	29199.5	2	16	3	26.8	4	0.89	4.49	1	9	9.6	157	4.3	75	4.6	16.1	11.5	32.21	1.06
91910	48890.7	2	14	3	25.4	10	2.29	4.37	1	6	9.5	95	3.4	75	4.6	30	138	30.41	1.126
77669	12081.2	2	16	1	22.5	10	2.33	4.29	1	10	9.9	203	4.3	73	4.6	20.3	184	33.44	0.913
90319	13780.8	2	18	5	18.1	14	3.96	3.54	1	8	9.6	155	4	73	4.6	33.2	49.8	99.13	0.915
87952	29601.8	2	17	3	29.1	3	0.5	6	1	11	9.4	153	4	73	4.6	35.6	54.9	20.35	1.184
75554	17591.1	2	13	4	23.4	4	0.77	5.19	2	11	9.3	125	3.9	73	4.6	21.21	43.5	91.61	0.952
78461	9556.13	2	16	2	36	4	1.14	3.51	1	7	9.8	167	3.1	73	4.6	11.4	19.2	47.23	1.28
87907	15852.6	2	15	4	34.9	8	1.58	5.06	2	10	9.7	169	4.6	72	4.6	23.5	126	16.6	1.255
76765	9926.32	2	13	4	22.8	5	0.48	10.42	2	16	9.6	124	4.6	72	4.6	15.6	12.2	33.8	1.153
78483	10195.3	2	15	1	19	5	0.63	7.94	1	9	9.6	150	4.5	72	4.6	14.2	59.5	41.24	0.925
79224	6113.25	2	19	5	18.2	1	0.04	25	2	11	9.3	153	4.4	72	4.6	31.4	124	50.55	1.043
82984	9830.2	2	12	1	29.7	6	0.68	8.82	2	5	9.9	153	3.8	72	4.6	43.2	49.7	22.59	0.982
85504	21931.4	2	16	2	32.8	15	5	3	1	12	9.5	190	3.4	72	4.6	56.5	320	40.72	1.079
80465	76195.7	2	14	3	25	15	5	3	1	10	9.7	134	4.8	71	4.6	26.7	41.3	27.38	1.078
89273	10343.6	2	19	2	24	8	2.24	3.57	2	14	9.2	126	4.3	71	4.6	28.7	55.4	51.25	0.958
79160	44029.6	2	14	3	18.8	15	3.96	3.79	1	10	9.8	188	5	70	4.6	14.2	52.4	78.78	0.892
81326	15200.9	2	16	1	20.6	8	1.63	4.91	2	6	9.7	157	4.8	70	4.6	29.3	367	90.65	1.075
80419	13778.5	2	12	4	34	14	3.79	3.69	1	6	9.5	159	4.5	70	4.6	18.3	13.1	14.53	1.085
76079	11775.1	2	19	4	32.6	5	0.83	6.02	2	14	9.5	156	4.2	70	4.6	17.16	74.1	50.42	1.13
78045	19926.4	2	12	2	33.3	4	0.58	6.9	2	4	9.5	128	4.3	69	4.6	14.8	45.5	26.03	1.107
86155	60125.4	2	18	3	29	14	3.16	4.43	2	10	9.3	192	4	69	4.6	30.8	49	127.4	1.094
89328	13061.4	2	15	2	29.8	7	1.23	5.69	2	10	9	192	3.1	69	4.6	16.2	28.7	72.12	0.97
77671	6113.25	2	18	5	21.3	1	0.01	100	2	13	9.4	169	4.5	67	4.6	19.2	8.05	33.86	1.04
88596	65127.5	2	15	3	36.6	15	5	3	2	12	9.2	135	3.5	67	4.6	22.2	60.1	18.32	1.083
83024	11802.6	2	13	2	17.3	15	5	3	1	8	9.8	129	4.4	66	4.6	23.4	51.6	49.08	0.833
87820	36113	2	14	3	25.2	14	2.04	6.86	1	10	9.5	188	5	65	4.6	23.4	35.3	81.91	1.031
93412	20794.2	2	12	4	26.4	6	1.39	4.32	1	7	9.2	150	4.4	65	4.6	21.3	71.3	20.92	1.004
90773	28035.1	2	13	3	24.7	6	1.15	5.22	1	5	9.6	196	4.7	64	4.6	13.8	51.1	29.55	0.848
79354	21406.3	2	19	3	25.4	2	0.6	3.33	1	10	9.3	162	3.7	63	4.6	17.5	2.117	143.4	1.014
75079	22316.6	2	14	5	20.9	6	1.52	3.95	1	13	9.8	226	5.2	81	4.5	29.9	14.5	68.14	0.921
85913	60983.8	2	12	3	18.5	15	5	3	1	13	9.7	130	4.9	78	4.5	20.1	23.7	61.06	0.897
86993	67866.9	2	15	3	19.8	15	5	3	2	15	9.4	186	5.3	76	4.5	16.8	17.8	93.05	1.038
88772	21650.1	2	18	1	33.9	8	0.85	9.41	1	12	9.2	186	4.6	76	4.5	32.8	43.4	28.32	1.146
84278	20280	2	14	2	29.6	6	1.36	4.41	1	11	9.2	180	3.9	75	4.5	45.2	48.2	30.26	1.01
87732	10257.3	2	16	5	23.4	6	1.07	5.61	2	6	9.5	161	3.5	75	4.5	39.9	255	98.39	1.015
84450	14700	2	18	1	19.9	5	0.99	5.05	2	16	9.4	155	3.8	74	4.5	17.8	25.8	41.36	1.04
84221	55057.8	2	16	3	31.6	8	1.83	4.37	1	7	9.7	169	3.7	74	4.5	45.1	57.7	51.92	1.115
81738	16768.8	2	15	1	24.5	7	1.38	5.07	2	10	9.5	160	4.8	73	4.5	15	31	42.96	0.972
90483	14657.5	2	15	5	19.3	14	2	7	2	15	9.3	182	4	73	4.5	32	103	59.67	0.875
82199	12091.9	2	19	1	31.1	10	2.97	3.37	1	7	9.4	175	3.1	73	4.5	29.8	187	38.96	1.228
81667	12576.6	2	19	4	21.9	8	1.58	5.06	2	10	9.5	183	4.6	72	4.5	33.9	22.7	29.53	1.063
82893	86616.3	2	15	3	22.2	15	5	3	1	5	9.9	180	4.4	72	4.5	46.2	43.3	82.86	1.006
73849	56135.3	2	16	3	19.5	15	5	3	1	9	9.6	176	4.3	72	4.5	18.1	126	40.05	0.99
76394	15561.5	2	12	1	25.7	6	0.76	7.89	1	6	9.9	167	4.2	72	4.5	11.6	9.31	48.05	0.866
81541	12586.7	2	15	4	32.8	7	1.97	3.55	1	10	9.9	211	3.6	72	4.5	42.8	109	85.01	1.137
91250	14717.1	2	15	2	20.7	7	1.55	4.52	2	8	9.2	169	3.8	71	4.5	10.8	33.7	78.43	0.811
93686	25564.3	2	13	3	24.2	8	1.58	5.06	2	8	9.6	182	4.6	70	4.5	20.1	98.8	32.6	0.901
81108	14599.8	2	13	1	22.7	6	0.52	11.54	2	10	9.4	262	4.9	69	4.5	14.3	63.1	20.31	0.825
85645	45540.1	2	17	3	22.7	7	1.09	6.42	1	12	9.5	150	4.5	68	4.5	32.5	326	67.26	1.193
80407	69840.7	2	15	3	22.6	8	2.2	3.64	2	8	9.2	161	4.2	68	4.5	50.4	5.07	374.2	0.961
76340	13416.5	2	16	5	23	6	1.53	3.92	1	11	9.5	185	3.6	68	4.5	36.2	92.2	55.69	1.204
77933	22344.7	2	18	3	23.5	7	1.59	4.4	2	13	9.1	160	4.4	66	4.5	26.1	205	88.84	1.05
78788	12586.7	2	16	4	19.3	14	4.11	3.41	1	9	9.5	138	3.9	66	4.5	49.2	44.9	52.82	0.98
83948	12609.7	2	13	1	20.9	6	0.8	7.5	1	9	9.5	139	3.6	65	4.5	9.5	46.2	70.21	1.02
82628	8355.41	2	14	5	19.9	7	0.88	7.95	1	8	9.5	155	4.5	80	4.4	17.65	175	92.72	0.994
93228	13439.4	2	18	2	20.7	14	3.83	3.66	1	11	9.8	154	4.3	78	4.4	29.9	61.4	45.63	1.003
78065	10109.2	2	13	1	21.3	5	0.72	6.94	1	7	9.6	128	4.3	77	4.4	24.2	41.5	36.62	0.962
79510	10195.3	2	12	1	18.1	5	0.63	7.94	2	9	10	200	6	76	4.4	15.8	11	49.93	0.843
83591	9127.92	2	16	5	20.2	15	5	3	2	13	9.7	128	4.6	75	4.4	14.3	50.5	71.01	1.043
87602	9762.14	2	18	5	21.2	14	1.96	7.14	2	11	9.5	174	4.3	75	4.4	48.4	38.9	48.19	1.036
85565	15804.3	2	18	1	19.8	8	1.47	5.44	1	16	9.5	130	4.7	74	4.4	27.9	53.8	36.75	0.962
79249	9737.73	2	17	5	23.4	15	3.63	4.13	1	15	9.4	200	5.7	73	4.4	18.4	19.1	33.63	1.182
86577	14003.6	2	12	1	19.7	5	0.59	8.47	2	8	9.6	180	4.4	73	4.4	15.6	26.6	53.25	0.907
80421	61332.4	2	13	3	20.7	14	4.1	3.41	1	11	9.7	128	5.2	72	4.4	36.7	53.3	50.14	1.04
77104	11289.4	2	13	4	22.6	5	0.85	5.88	2	9	9.2	155	5	72	4.4	32.8	30.2	45.23	1.028
88004	18010.7	2	12	1	21.1	15	5	3	2	9	9.3	160	4.7	72	4.4	9.49	70.3	30.22	0.92
92982	59412.4	2	16	3	24.5	14	2.64	5.3	2	14	9.5	207	4.6	72	4.4	57.9	183	96.43	1.083
76189	20211.6	2	15	1	35.3	5	1.11	4.5	2	13	9.3	190	4	72	4.4	14	18	14.04	1.152
89343	17192.4	2	16	5	24.5	15	5	3	1	5	9.3	159	3.4	72	4.4	32.4	30.9	41.48	1.039
90910	17642.7	2	12	2	19.5	7	1.55	4.52	2	13	9.7	137	5.3	71	4.4	30.2	70.9	61.36	0.806
82930	7639.71	2	14	5	30.4	15	5	3	2	9	9.5	166	4.6	70	4.4	19	210	18.27	1.024
85874	10286.7	2	14	5	17.6	15	5	3	1	9	9.9	136	4.3	70	4.4	19.2	53.7	128.2	0.882
91645	9677.45	2	13	2	16.8	1	0.02	50	2	13	9.4	137	6.1	69	4.4	23.1	44.5	106.4	0.705
93506	14593.6	2	13	4	16.6	6	1.24	4.84	1	7	9.8	134	4.5	69	4.4	8.34	33.8	84.93	0.938
78336	29554.6	2	19	3	21.4	2	0.43	4.65	2	12	9.8	154	3.7	69	4.4	21.1	42.8	77.4	1.095
90959	67276.2	2	15	3	19.1	9	2.56	3.52	1	8	9.4	161	4.6	67	4.4	33.4	78.4	198	0.941
92433	22206.7	2	18	1	29.2	6	1.38	4.35	2	12	9.1	137	4.4	67	4.4	15.4	77.5	37.98	1.115
87740	20049.6	2	19	1	26.2	15	5	3	2	10	9.1	176	3.8	67	4.4	59.8	52.4	22.64	1.114
93562	14648	2	19	5	27	3	0.63	4.76	1	10	9.2	144	3.9	66	4.4	62.9	48	53.87	1.233
80727	23477.6	2	12	3	22	6	1.2	5	1	15	9.3	163	4.9	63	4.4	22.02	37.8	46.19	1.021
80334	10197.9	2	14	3	19.5	7	1.47	4.76	2	5	9.4	157	3.3	63	4.4	7.38	3.17	116.6	0.922
92813	10286.7	2	16	5	19.1	15	5	3	1	7	10.1	147	3.7	85	4.3	46.3	40.7	62.62	1
91327	25048.3	2	17	4	23.8	6	1.51	3.97	2	12	9.4	146	4.1	79	4.3	34.4	95.6	86.18	1.169
86232	13680.8	2	13	1	17.3	14	3.79	3.69	1	12	9.9	197	4.9	78	4.3	17.5	35.8	34.09	0.904
82253	18728.4	2	19	4	21.3	7	1.76	3.98	2	14	9.8	208	4.5	78	4.3	18.9	14.8	30.42	1.039
75648	15642.7	2	18	2	22.8	5	0.54	9.26	1	10	9.7	190	3.9	78	4.3	5.38	14.8	41.4	0.833
82296	13065.2	2	15	2	22.2	14	3.26	4.29	2	8	9.9	196	4.1	76	4.3	46.7	52.2	55.66	0.974
75650	18101.1	2	13	1	27	6	1.28	4.69	1	8	9.2	131	4.8	75	4.3	7.18	12	23.17	1.06
83991	47074	2	14	5	30.4	6	1.44	4.17	1	8	9.6	143	4	75	4.3	28	190	52.08	1.095
92845	51673.2	2	15	3	25.3	7	1.44	4.86	1	11	9.9	161	3.5	74	4.3	17.7	50.8	42.28	0.993
83332	17007.3	2	14	1	31.6	3	0.78	3.85	1	11	9.5	125	5.1	73	4.3	13.6	77.2	9.59	1.122
74358	15734.8	2	13	1	15.9	5	0.89	5.62	2	10	9.9	154	4.9	73	4.3	27.1	73.6	44.2	0.939
93416	12957.6	2	19	2	18.2	14	4.23	3.31	2	10	9.3	132	4.7	73	4.3	10.7	95.3	42.79	1.052
91275	60896.8	2	19	3	20.4	9	2.89	3.11	1	15	9.4	137	4.6	73	4.3	33.7	29.7	50.48	0.919
86978	14415.1	2	16	1	24.7	2	0.25	8	1	13	9.2	123	4.4	73	4.3	17.7	18.5	23.12	0.943
85286	11076.8	2	18	5	22.9	1	0.04	25	2	11	9.1	176	4.3	73	4.3	57.2	199	125.9	1.005
92732	16909.5	2	18	4	24	2	0.21	9.52	2	13	9.2	155	4	73	4.3	29.5	36.7	52.72	1.26
79344	31119.7	2	16	5	23.9	6	0.9	6.67	1	7	9.8	160	4.1	72	4.3	41.9	264	80.01	1.036
87517	27649.3	2	17	3	16.8	6	1.06	5.66	2	13	9.6	132	3.9	72	4.3	27.8	379	121.5	0.934
75589	12666.3	2	13	5	18.9	2	0.26	7.69	2	7	9.2	151	5.8	71	4.3	29.8	41.7	45.17	0.888
83855	71570.7	2	12	3	16.2	7	1.65	4.24	1	14	9.8	126	5.4	71	4.3	11.8	29.4	83.96	0.849
86390	18690.3	2	15	4	25.3	15	5	3	1	10	9.5	156	4	71	4.3	9.76	2.114	208.2	1.074
85778	11723.5	2	19	1	21.3	4	0.98	4.08	1	8	9.3	138	4.4	70	4.3	18.7	187	50.81	1.045
81929	17677.4	2	15	1	28.2	7	1.05	6.67	2	12	9.6	157	4.1	70	4.3	32.6	41.8	63.61	0.986
92490	77086.7	2	16	3	28.8	15	5	3	2	11	8.9	140	3.6	70	4.3	22.7	173	36.74	1.035
78783	22244.5	2	19	1	42.9	7	2.48	2.82	2	18	9.3	157	3.5	69	4.3	43.4	54.9	19.3	1.136
87687	15891.5	2	18	2	43.2	10	1.42	7.04	1	10	9.5	175	4.3	68	4.3	74.9	128	28.86	1.103
90457	20477.1	2	13	1	25	3	0.38	7.89	1	9	9.2	115	4.3	68	4.3	24.3	43.8	31.53	0.87
74401	27040.3	2	19	3	25.2	5	0.5	10	2	10	9.5	175	3.6	68	4.3	31.7	143	27	1.088
73775	10356.9	2	14	4	20.6	3	0.5	6	2	7	9.7	131	4.3	66	4.3	18.8	115	87.51	1.009
75707	19926.4	2	14	2	36.5	4	0.58	6.9	1	7	9.3	101	3.7	66	4.3	21.8	103	15.1	1.114
79568	12586.7	2	19	4	32.5	1	0.21	4.76	2	9	9.2	114	4.3	65	4.3	51.9	278	48.87	1.207
73599	25841.5	2	13	3	17.8	6	1.52	3.95	1	11	9.6	155	4	64	4.3	14.1	13.3	81.18	0.832
91067	34993.9	2	17	3	24.1	7	1.5	4.67	1	9	9.4	282	4.6	63	4.3	24	70.7	403.6	1.148
93162	14052.6	2	18	1	23.7	4	0.74	5.41	1	10	8.8	133	3.5	63	4.3	22.6	203	96.87	1.18
93294	16810.7	2	18	1	19.4	1	0.12	8.33	2	13	9.5	138	4.2	78	4.2	34.3	58.9	52.42	0.988
90112	35043.7	2	16	3	25.8	4	1.02	3.92	1	6	9.5	123	3.8	77	4.2	16.3	24.9	54.42	1.023
91812	15891.5	2	16	1	22	9	1.47	6.12	2	12	9.6	166	4.2	76	4.2	29.2	163	85	1.05
89781	15405.4	2	17	1	21.3	4	0.53	7.55	2	13	9.4	138	4.2	76	4.2	28.9	89.3	78.93	1.136
83836	10229.9	2	18	1	28	14	2.76	5.07	2	10	9.4	243	4.2	75	4.2	34.3	220	19.39	0.935
81043	38176.2	2	18	3	18.6	5	0.87	5.75	1	7	9.7	172	3.9	75	4.2	23.64	2.117	194.1	1.004
89377	16333	2	17	4	36	10	2.46	4.07	2	9	9.6	185	3.4	75	4.2	17.2	65.3	34.06	1.124
85172	11624.2	2	14	5	21.3	14	3.92	3.57	2	11	9.2	202	3.9	74	4.2	43.8	345	42.59	1.013
89291	16940.8	2	13	1	25.1	8	1.22	6.56	1	7	9.7	149	5.1	73	4.2	15.2	12.7	27.67	0.829
76259	7262.61	2	16	5	18.6	10	2.51	3.98	1	5	9.4	143	4.2	73	4.2	20.2	39.1	66.24	0.999
89875	39047.1	2	17	3	21.7	4	0.77	5.19	1	10	9.9	194	2.7	73	4.2	59.9	295	82.82	0.952
78064	16346	2	12	4	22.4	5	0.72	6.94	1	8	9.5	156	5.7	72	4.2	9.69	21.9	52.21	0.789
92626	21080.5	2	12	4	30.3	4	0.39	10.26	1	8	9.7	213	5.4	72	4.2	22.5	11.5	49.28	0.894
78171	15752.9	2	12	4	20.3	6	1.28	4.69	2	12	9.9	164	4.7	72	4.2	11.34	33.6	53.54	1.081
74249	6744.29	2	16	5	21.1	15	5	3	1	11	9.4	164	4.2	72	4.2	28.2	89.5	37.93	1.002
80642	12978.3	2	14	1	20.3	5	0.63	7.94	2	12	9.5	125	4.2	70	4.2	29.07	232	51.49	0.983
91390	13231.5	2	13	5	17.8	15	5	3	2	7	9.5	112	5	69	4.2	22.5	64.9	86.48	0.883
76993	14359.1	2	16	4	26.6	14	2.37	5.91	2	10	9.2	123	4.2	69	4.2	16.7	222	40.72	1.154
83117	19510.6	2	16	2	26	7	1.49	4.7	2	10	9.6	150	3.7	69	4.2	25.5	70	42.2	1.014
88905	77645.1	2	17	3	32.8	14	4.34	3.23	1	10	9.1	209	4.5	68	4.2	69.5	93.5	47.68	1.085
84093	18293.5	2	16	2	26.7	14	3.3	4.24	1	9	9.8	157	4.5	68	4.2	18.8	124	32.36	1.115
81639	12315.2	2	13	4	16.3	6	0.98	6.12	2	7	9.9	153	4.4	66	4.2	8.41	37.7	72.86	0.967
82123	31119.7	2	15	5	21.1	6	0.9	6.67	2	14	9.5	159	4.2	65	4.2	17.8	96.1	47.92	1.02
80317	65218.5	2	14	3	18.5	15	5	3	2	6	9.3	155	4.6	64	4.2	21.3	91.6	110.8	0.885
78713	10069	2	14	2	25.6	8	1.58	5.06	1	11	9.2	221	4.9	61	4.2	41.4	53.71	61.34	1
91892	16810.7	2	14	1	24.3	1	0.12	8.33	1	16	9.8	167	5.1	77	4.1	20.2	24.6	49.44	0.964
78529	17677.4	2	19	2	21.4	10	2.33	4.29	2	11	9.5	182	3.4	77	4.1	47.8	319	58.55	0.966
87399	21079.3	2	14	1	20	9	2.24	4.02	1	11	9.8	157	4	75	4.1	27.3	171	61.52	0.935
79282	9426.61	2	18	5	28.7	15	4.84	3.1	1	13	9.8	217	2.7	75	4.1	27	39.6	32.75	1.134
77895	16689.8	2	15	2	22.1	9	1.99	4.52	2	11	9.7	155	4.7	74	4.1	27.61	48.6	77.09	1.001
81419	12957.7	2	14	1	21.2	5	0.93	5.38	2	7	9.6	186	4.4	74	4.1	30.38	214	90.94	1.102
91313	18114.9	2	19	1	28.3	7	1.28	5.47	1	10	9.3	207	4.1	74	4.1	14.6	19	27.15	0.962
76068	17195.2	2	13	4	14.9	6	1.52	3.95	2	5	9.4	205	5.1	73	4.1	4.92	20.5	85.82	0.921
81518	11087.6	2	13	4	19.5	7	1.33	5.26	2	12	9.7	163	4.5	73	4.1	14.55	14.4	45.06	0.903
87978	20565.6	2	14	4	27.2	6	1.49	4.03	2	13	9.6	139	3.8	73	4.1	6.61	41.3	28.36	1.081
74992	21969.4	2	14	3	20.7	6	1.02	5.88	1	7	9.6	110	3.8	73	4.1	21.5	74.3	58.02	1.067
75138	11596.1	2	15	4	29.9	7	2.58	2.71	2	12	9.5	172	4.6	72	4.1	31.33	171	86.98	1.122
87584	12595.2	2	17	2	19.7	6	0.92	6.52	2	11	9.5	128	4.5	72	4.1	21.9	271	196	1.089
79394	96570.8	2	16	3	35.7	10	2.51	3.98	1	10	9.6	134	4.1	72	4.1	25.4	24.5	38.54	1.246
83021	10362.7	2	15	1	26.3	6	1.22	4.92	2	9	9.5	135	3.8	72	4.1	17.9	18.9	34.93	1.122
90433	57574.4	2	18	3	22.8	15	5	3	1	10	9.4	193	3.5	72	4.1	17.9	2.114	151.7	1.155
78715	93161.2	2	15	3	21.9	10	3.1	3.23	1	10	9.8	140	4.6	71	4.1	21.9	29.7	75.32	1.068
85596	20160.3	2	16	4	21.1	7	1.77	3.95	2	9	9.4	145	4.5	71	4.1	38.3	239	102.4	1.122
82302	25841.5	2	16	5	25.2	8	1.13	7.08	2	11	9.7	154	4.1	71	4.1	21.6	28.7	22.14	0.963
77455	9830.2	2	18	1	25.3	14	2.27	6.17	1	8	9.3	165	3.8	71	4.1	26.3	133	70.77	1.021
88754	14478.6	2	18	1	26.4	6	1.05	5.71	1	12	9.3	169	3.6	71	4.1	52.6	86.7	71.66	0.99
76936	13081.9	2	12	2	17.1	2	0.38	5.26	2	8	10.1	173	5.6	70	4.1	48.1	43.8	82.01	0.817
75178	8009.99	2	19	5	27.4	15	5	3	2	11	9.5	182	4.9	70	4.1	17	2.117	94.79	0.95
81239	68544.3	2	14	3	25	5	0.91	5.49	2	14	9.4	132	4	70	4.1	24.47	25.1	54.08	0.924
88495	15547.6	2	15	1	28.2	7	1.23	5.69	1	10	9.3	135	3.3	70	4.1	13.1	19.6	22.67	1.131
82179	8516.23	2	16	5	22.1	14	3.22	4.35	1	10	10	142	5.4	69	4.1	27.5	152	94.31	1.127
74252	90555.2	2	18	3	22.1	8	1.56	5.13	2	8	9.4	159	4.4	69	4.1	13.4	69.9	67.77	1.101
83648	56135.3	2	18	3	20.5	15	5	3	1	8	9.3	201	4.3	68	4.1	23.6	2.117	311.7	1.031
87888	21650.1	2	13	2	25.3	9	1.49	6.04	3	7	8.9	143	3.7	68	4.1	22	51.7	88.27	1.128
90344	18690.3	2	18	4	19.3	15	5	3	2	8	9.3	167	4.6	67	4.1	14.9	2.114	189.1	1.206
82447	6869.58	2	15	5	23.2	15	4.53	3.31	1	7	9.3	137	3.5	66	4.1	25.5	107	64.69	1.154
76909	63722.1	2	18	3	22.5	15	4.72	3.18	1	7	9.2	100	4.7	65	4.1	56.48	428	47.41	1.18
79911	15388.9	2	16	4	22.8	7	1.95	3.59	2	10	8.6	112	4.4	65	4.1	14.3	86.4	94.19	1.041
80964	23419.7	2	19	3	21.8	9	3.17	2.84	2	12	9.7	185	4.6	64	4.1	11.4	2.117	108.3	1.033
79530	8516.23	2	13	5	20.8	14	3.22	4.35	1	6	9.1	128	4.4	64	4.1	6.66	43.4	52.15	0.963
89879	14003.6	2	14	1	21.4	8	2.49	3.21	2	11	9.7	159	3.9	80	4	11.9	21.7	37.67	0.871
88688	17053.5	2	17	4	23.6	10	2.38	4.2	2	14	9.4	177	4.2	78	4	22.9	61.3	88	1.01
87056	12327.3	2	18	4	19.9	10	2.29	4.37	2	18	9.2	187	3.6	78	4	22	5.5	167.4	1.193
85276	61767.8	2	13	3	28.7	10	2.88	3.47	1	13	9.7	168	5	77	4	32.7	78.7	39.89	0.89
88611	28215.5	2	19	1	32.2	15	5	3	1	10	9.3	174	3.5	77	4	39	47.1	27.03	1.076
77715	12593.5	2	12	4	17.1	6	1.27	4.72	2	4	9.5	207	3.7	76	4	22.03	56.6	54.98	0.897
86048	31603.1	2	16	3	21.2	6	1.24	4.84	2	9	9.3	151	3.7	76	4	20.7	124	142.7	1.027
92207	12800.2	2	16	1	23.4	3	0.59	5.08	2	13	9.7	125	4.5	75	4	19.1	37.1	41.79	1.079
93687	16979.6	2	16	2	22.7	2	0.4	5	1	7	9.3	170	4.2	74	4	16.7	54.2	179	1.077
87212	16940.8	2	15	1	17.8	7	2.09	3.35	1	9	9.8	116	4.2	74	4	22.4	199	71.84	0.907
74785	17860	2	12	1	18.2	15	5	3	2	8	10	179	5.1	73	4	23.1	103	64.49	0.932
76525	8780.18	2	17	5	18.2	7	1.82	3.85	2	10	9.4	133	4.2	73	4	25.8	209	34.56	1.032
83349	15178.4	2	18	4	20.3	7	2.2	3.18	2	7	9.6	156	4.1	73	4	31.2	92.1	84.6	1.123
93595	16911.5	2	12	5	15.5	15	5	3	2	9	9.6	175	5.8	72	4	19.3	49.1	102.4	0.697
89176	49822.1	2	16	3	26.7	15	5	3	1	10	9.3	133	4.6	72	4	15.8	25.4	37.3	1.133
91996	72498.6	2	15	3	18.2	14	4.04	3.47	2	7	9.4	126	4.1	72	4	15.2	35	93.7	1.005
88999	20219.7	2	16	1	26.4	7	1.55	4.52	2	10	9.9	234	3.9	72	4	31.4	57.2	45.61	1.032
92314	11359.1	2	16	5	24.1	4	0.64	6.25	2	14	9.2	151	4.7	71	4	22.9	113	29.5	1.078
82017	26714	2	18	3	20.1	6	0.88	6.82	1	7	9.6	119	4.7	71	4	14.2	54.6	35.87	0.982
85502	13136.2	2	16	2	19	5	0.95	5.26	2	7	9.6	180	4.6	71	4	21.8	79.1	30.58	0.967
74158	12586.7	2	19	4	22.5	6	1.06	5.66	2	4	9.7	237	4.4	71	4	29.9	153	252.5	1.003
86288	72255.5	2	17	3	31	15	5	3	2	8	9.4	209	3.7	71	4	33.7	2.114	322.9	1.083
89893	14729.7	2	15	1	17.3	6	1.04	5.77	1	10	9.6	161	5	69	4	26.9	88.1	62.88	0.853
76311	26540.6	2	16	3	22.7	2	0.25	8	2	7	9.3	143	4.4	69	4	14.42	7.75	33.96	0.991
90989	11190.6	2	18	2	22.8	3	0.65	4.62	2	13	9.5	120	3.7	69	4	12.1	102	29.52	1.076
78226	68544.3	2	12	3	21	2	0.36	5.56	1	9	9.1	171	4.8	68	4	12.01	32.7	51.4	0.901
77719	20088.6	2	12	1	24.7	15	3.63	4.13	1	6	9.8	158	4.8	68	4	9.83	36.1	36.9	1.099
76210	19189.1	2	17	1	19.7	15	4.17	3.6	1	8	9.5	138	4.2	68	4	39.1	107	57.63	1.047
87304	15804.3	2	12	2	25.1	9	1.94	4.64	2	6	9.8	179	4	68	4	30.2	336	36.02	1.007
75235	66072.1	2	17	3	40.6	10	2.15	4.65	1	8	9.9	210	4.2	67	4	19.6	56.6	13.41	1.176
79771	15545.1	2	14	2	20.6	14	2.85	4.91	2	12	9.6	165	3.9	66	4	16.33	40.4	66.35	0.893
87452	58976.2	2	15	3	21	15	5	3	2	5	9.2	127	3.5	62	4	53.7	87.8	276.1	1.094
93135	29249.1	2	15	4	21.2	15	5	3	1	12	10	138	4	80	3.9	28.6	27.1	44.6	1.126
83060	67151.1	2	15	3	17.3	15	3.63	4.13	1	13	10	160	4	79	3.9	26.63	41.4	84.3	0.884
89187	20270.2	2	12	4	20.3	7	1.41	4.96	2	9	10	182	4.3	78	3.9	32.6	73.6	42.24	0.978
77970	13081.9	2	12	2	16.8	2	0.38	5.26	2	12	10.3	188	6	77	3.9	45.3	45.7	101.5	0.844
81188	12814.9	2	14	1	22.9	3	0.36	8.33	1	6	9.5	168	4	76	3.9	12.3	20.9	35.79	0.851
84476	28035.1	2	16	3	21.8	8	1.23	6.5	1	7	9.7	136	3.9	76	3.9	27.5	38.3	99.79	1.001
79654	10560.2	2	14	1	30.9	6	0.88	6.82	1	8	9.3	183	3.3	76	3.9	21.8	92.3	32.21	0.977
76732	17007.3	2	19	1	29.9	14	3.61	3.88	2	12	9.5	135	4.7	75	3.9	23	92	40.9	1.087
85102	15387.7	2	13	4	21.7	10	4.39	2.28	1	15	9.8	113	4.7	74	3.9	24.8	22.4	43.2	1.069
93602	15235.7	2	17	1	27.7	5	0.68	7.35	1	11	9.7	148	4.4	74	3.9	17.5	23.9	11.02	1.189
79565	22796.5	2	18	1	23.4	3	0.47	6.38	2	8	9.8	158	4.1	73	3.9	21.2	44	60.03	1.092
77262	12091.9	2	19	1	18.8	9	2.59	3.47	1	11	9.5	128	3.8	73	3.9	42.9	53.3	96.86	1.12
88296	23066.3	2	17	3	18.5	2	0.73	2.74	1	18	9.7	159	4.6	72	3.9	40.1	71.1	55	1.075
78315	20088.6	2	14	1	19.4	14	3.45	4.06	1	7	10	181	4.5	72	3.9	18.42	19	64.41	0.898
93250	41690.8	2	17	3	19.1	8	1.23	6.5	1	13	9.3	166	4.3	72	3.9	22.8	33.6	56.23	1.019
78966	51709	2	18	3	20.8	6	1.93	3.11	2	8	9.4	168	4.1	72	3.9	22.13	34.6	57.64	0.991
74852	13186	2	12	4	24	6	1.17	5.13	2	9	9.8	108	4	72	3.9	19.2	31.8	43.45	1.066
86023	15547.6	2	14	2	22	6	1.04	5.77	2	8	9.4	133	3.9	72	3.9	12.3	39.7	37.03	0.987
91097	16999.6	2	13	4	20.7	15	5	3	1	13	9.5	156	4.2	71	3.9	26.4	35.9	65.95	0.897
81680	15848.6	2	18	1	16.8	10	2.54	3.94	1	5	9.1	143	4.2	71	3.9	28.5	230	79.32	0.928
74133	19926.4	2	14	1	21.5	6	1.2	5	1	5	9.4	150	4.8	70	3.9	16.3	239	54.8	0.997
76337	8058.79	2	14	5	22.1	5	0.85	5.88	1	9	9.3	284	4.6	70	3.9	17.16	102	64.65	1.091
82980	14672.5	2	12	4	24.1	15	5	3	1	9	9.2	146	4.4	70	3.9	29.59	51.9	26.05	1.113
79251	12091.9	2	15	1	18.3	9	2.59	3.47	1	8	9.3	112	4.3	70	3.9	28.5	156	94.96	1.032
85494	21423.6	2	16	1	28.5	14	2.46	5.69	2	19	9.1	174	4.2	70	3.9	22.2	69.1	42.16	1.144
84399	76222	2	17	3	29.1	15	5	3	1	10	9.6	173	4.2	70	3.9	37.6	41.3	48.33	1.009
83677	11582	2	18	1	26.8	5	0.96	5.21	2	8	9.7	153	4.1	70	3.9	23.2	27.2	26.06	1.109
90604	36113	2	14	5	24.6	6	0.6	10	1	7	9.6	209	3.8	70	3.9	26.3	109	48.66	1.047
84965	17651.5	2	16	2	32.8	5	0.74	6.76	1	14	9.1	137	3.7	70	3.9	32.1	45.1	23.61	1.127
76089	35063.3	2	17	3	33.9	5	1.21	4.13	1	10	9.6	155	3.9	69	3.9	15.5	123	17.52	1.041
77504	9738.5	2	14	5	17.2	15	5	3	2	12	9.8	184	4.5	68	3.9	45.3	54.3	53.14	1.02
76245	11289.4	2	12	4	16.7	4	0.54	7.41	2	5	9.4	146	4.7	67	3.9	16.7	64.8	58.25	0.965
90728	57459.7	2	17	3	24.5	14	3.98	3.52	1	6	9.5	195	4	67	3.9	39.8	67.2	61.8	1.24
92039	10350.2	2	14	4	17.3	3	0.37	8.11	3	7	9.6	154	4.2	83	3.8	21.5	138	66.44	1.094
80431	5874.21	2	16	5	18.5	14	3.98	3.52	1	10	9.5	216	4.6	81	3.8	27.7	52.3	55.91	0.978
89410	26690.2	2	12	2	22.5	5	0.84	5.95	2	16	9.4	138	4.2	78	3.8	23.3	79.3	36.37	1.038
91085	24273.9	2	15	2	24	10	3.48	2.87	1	12	10	197	4.7	77	3.8	12.6	58.4	28.53	0.938
88160	11275.3	2	19	2	24.5	1	0.17	5.88	2	8	9.7	122	4.5	77	3.8	43.7	119	101.5	1.044
78845	17007.3	2	16	2	29.2	6	1.27	4.72	2	10	9.7	183	4.1	76	3.8	29.3	59.6	42.37	1.012
89086	15132.5	2	17	1	23.6	9	2	4.5	2	12	9.3	203	4.5	75	3.8	17.7	20.5	31.17	1.043
80398	7639.71	2	17	5	25	15	5	3	2	11	9.5	159	4.1	75	3.8	40.3	46.4	27.9	1.079
82114	17591.1	2	14	4	28.3	8	2.25	3.56	2	8	9.4	125	4.1	75	3.8	62.97	120	89.15	1.147
93021	16127.6	2	18	1	16.2	2	0.59	3.39	1	10	9.1	168	4	75	3.8	24.9	137	69.85	0.99
89772	18273.8	2	16	2	18.7	15	5	3	2	12	9.8	198	3.9	75	3.8	18.5	8.11	63.51	1.012
75320	17195.2	2	14	4	25.8	3	0.45	6.67	1	10	9.6	180	3.8	75	3.8	12.9	107	70.67	1.13
79822	11596.1	2	15	4	24	7	1.45	4.83	2	5	10.2	136	4.3	74	3.8	17.27	29.8	40.26	1.065
86101	60895.5	2	14	3	20.7	14	2.46	5.69	1	16	9.7	136	4.1	74	3.8	40.1	28	112.6	0.936
84066	65418.7	2	14	3	18.7	15	5	3	3	6	9.7	135	3.5	74	3.8	26.8	89.2	74.41	0.915
77739	10356.9	2	16	4	24.2	5	0.75	6.67	1	9	9.4	176	4.3	73	3.8	71.6	113	140.9	1.047
79724	22375.1	2	16	3	23.8	6	0.9	6.67	2	7	10.1	142	3.5	73	3.8	23.3	56.9	90.2	1.041
77294	10201.9	2	12	1	19.5	4	0.65	6.15	1	16	9.4	152	5.3	72	3.8	18.5	23.1	42.49	0.854
86327	45398.5	2	12	3	24.1	1	0.16	6.25	1	10	9.6	204	4.7	72	3.8	32.4	73.5	38.98	0.935
75766	66434.4	2	16	3	22.7	4	0.99	4.04	2	12	9.6	139	4.3	72	3.8	41.9	37.6	57.58	1.062
89988	21080.5	2	16	4	26.3	6	0.92	6.52	1	6	9.6	118	4.3	72	3.8	17.4	49.9	44.11	1.04
85637	23799.4	2	14	5	23.6	4	0.96	4.17	2	5	9.7	182	4.2	72	3.8	29.3	250	62.91	0.959
85509	13293.8	2	15	5	20	9	2.27	3.96	2	6	9.8	149	3.7	72	3.8	38.3	151	48.02	0.936
82286	74262.3	2	14	3	24.1	15	3.13	4.79	1	10	9.8	146	4.4	71	3.8	14.4	13.6	88.4	1.03
75296	14636.7	2	15	1	28	8	1.14	7.02	1	9	9.4	165	4.1	71	3.8	36.44	40.2	76.38	1.111
92250	13426.8	2	16	2	19.3	4	0.58	6.9	2	10	9.3	142	3.5	70	3.8	14.4	149	83.76	0.846
87191	16940.8	2	17	1	28.8	6	1.52	3.95	2	11	9.3	181	4.1	69	3.8	16.5	146	69.19	0.987
79018	52452.5	2	18	3	23.1	14	2.66	5.26	2	10	9.2	156	3.8	68	3.8	33.2	84.2	69.12	1.084
76970	11690.9	2	19	5	22.7	9	2.15	4.19	1	15	9.2	122	4.8	67	3.8	18.1	83.2	41.4	1.144
80563	26001.2	2	12	3	17	7	1.01	6.93	2	10	9.3	118	4.2	66	3.8	24.72	186	121.3	0.884
86387	23027.9	2	13	3	17.3	9	1.69	5.33	1	11	9.5	185	4.1	65	3.8	16.9	50.2	68.38	0.919
74017	5874.21	2	18	5	31.9	15	3.05	4.92	2	8	10	162	3.6	87	3.7	41	55.2	22.09	1.013
87862	20514.1	2	17	1	27.5	9	2.6	3.46	2	12	9.4	163	4.9	80	3.7	12.7	61.6	11.62	1.122
85658	12686.1	2	14	1	30.2	4	0.57	7.02	2	11	9.7	185	4.4	78	3.7	30.1	27.2	18.95	1.003
73776	15642.7	2	19	2	22.5	5	0.54	9.26	1	8	9	147	3.2	78	3.7	14	86.7	27.62	0.931
87092	15547.6	2	16	2	24.5	6	1.04	5.77	2	11	9.2	147	4.8	77	3.7	10.5	18.9	42.41	1.019
88473	22374.3	2	13	2	26.2	6	1.49	4.03	2	13	9.4	139	4.6	77	3.7	40.1	84.7	42.96	0.893
85621	16038.9	2	19	2	24.8	1	0.02	50	2	12	9.9	216	4.1	77	3.7	34	79.1	57.5	1.037
77252	16373.2	2	12	4	26.5	6	1.72	3.49	2	9	10.5	156	4.1	77	3.7	15.6	154	50.15	1.06
86085	17349.6	2	19	5	21.8	10	2.97	3.37	1	5	9.4	202	3.8	77	3.7	13.5	2.114	183.4	0.939
83523	70561.4	2	17	3	20	15	3.58	4.19	2	13	9.5	151	4.3	76	3.7	17.7	28.9	46.67	0.954
78837	13290.9	2	16	1	16.5	7	1.27	5.51	1	10	9.6	200	4.7	75	3.7	21.1	43	65.46	0.981
85505	14717.1	2	18	2	22.3	7	1.55	4.52	2	9	9.8	130	3.9	75	3.7	24.1	108	38.01	0.823
90693	13136.2	2	13	1	21.8	4	0.82	4.88	1	6	10	148	5.2	74	3.7	21.4	140	57.13	0.933
91236	15387.7	2	17	4	19.4	14	5	2.8	2	9	9.7	170	4.7	74	3.7	33.7	295	66.02	1.137
89341	12072.1	2	16	1	25.3	5	1	5	1	14	9.4	116	4	74	3.7	49.6	206	33.35	1.244
75265	19110.7	2	16	3	19.3	6	1.11	5.41	2	10	9.7	113	4.3	73	3.7	18.5	116	90.08	1.112
86659	12686.1	2	14	1	28.6	6	1.24	4.84	2	10	9.8	159	3.2	73	3.7	28.9	52.8	66.26	1.153
80534	11652.3	2	12	4	18	14	2.39	5.86	1	6	9.9	147	5.7	72	3.7	18.2	19.4	113.1	0.877
80354	9518.84	2	12	5	16.7	14	2.83	4.95	1	9	10	169	5.6	72	3.7	16.9	18	52.3	0.845
80460	69454.1	2	12	3	20.1	14	3.14	4.46	1	12	9.5	166	4.7	72	3.7	17.5	37.8	51.88	0.909
90918	17349.6	2	15	5	21.8	10	2.97	3.37	2	6	9.3	203	4.3	72	3.7	14.4	5.3	228.1	0.93
87935	21819.9	2	12	4	18	10	1.82	5.49	2	8	9.5	134	4	72	3.7	26.5	443	95.21	1.085
77919	10194.3	2	17	2	31	5	0.58	8.62	1	4	9.2	164	3.9	72	3.7	18.9	164	102.8	0.98
79076	11374.5	2	19	4	23.5	5	0.75	6.67	2	4	9.8	114	3.9	72	3.7	13.8	17.9	40.33	1.061
78992	10627	2	19	4	19.7	8	1.89	4.23	2	7	9.2	112	3.8	72	3.7	36.3	270	144.1	1.086
75481	11735.5	2	14	4	22.9	14	2.53	5.53	1	7	9.6	157	4.6	71	3.7	28.68	142	41.24	1.039
90801	16623	2	15	5	18.2	15	5	3	2	15	9.2	164	4.4	71	3.7	19.3	93.4	151.7	1.002
80616	16067	2	14	1	20.6	14	3.5	4	2	14	9.5	145	4.4	71	3.7	18.4	41.3	32.19	0.977
76677	17318.2	2	18	1	21.7	6	1.07	5.61	2	13	9.4	160	4.3	71	3.7	18.8	28.5	59.88	0.977
92965	77086.7	2	17	3	32.4	15	5	3	2	14	9.1	181	3.3	71	3.7	34.7	11.4	194.8	1.184
83121	9426.61	2	14	5	14.3	8	2.73	2.93	1	10	9.7	159	4.7	70	3.7	11.3	22.1	73.04	0.833
80974	10295	2	14	5	22.7	4	0.59	6.78	2	5	9.7	164	3.8	70	3.7	32.9	27.1	45.05	1.106
79647	19016.5	2	12	4	15.7	1	0.03	33.33	2	12	9.9	142	5.6	69	3.7	11.4	7.69	87.08	0.669
91705	16623	2	14	5	16.3	15	5	3	1	10	9	175	4.5	69	3.7	10.8	30.9	91.06	0.95
92592	12040.3	2	16	5	21.1	15	5	3	1	12	9.5	149	4	69	3.7	18.2	12.8	36.15	0.972
86043	45540.1	2	14	3	21	7	1.09	6.42	1	9	9.7	145	4.4	68	3.7	11.9	16.9	20.3	1.187
92343	11812.2	2	16	1	29.6	6	1.29	4.65	1	16	9	122	3.5	68	3.7	11.9	21.7	28.48	0.936
81692	13758.1	2	17	4	25	9	3.03	2.97	2	11	9.4	170	5	67	3.7	34.3	60.8	84.63	1.278
75665	10339	2	12	2	22.8	5	0.72	6.94	2	10	9.7	176	5.1	65	3.7	18.4	48.9	91.38	0.888
75816	11690.9	2	17	5	18	9	2.15	4.19	1	12	9.7	160	4.6	79	3.6	33.4	81.6	76.29	1.057
78629	47930.7	2	13	3	19.8	10	3.54	2.82	1	7	10.3	189	5.4	78	3.6	8.39	22.7	111.1	0.902
92577	15132.5	2	16	1	23.6	9	2	4.5	2	6	9.7	142	4.6	77	3.6	36.6	187	67.9	1.068
88277	11552.6	2	15	4	16.9	5	0.91	5.49	2	11	9.3	156	4.2	77	3.6	29.8	301	130.2	1.037
80459	19189.1	2	16	1	21.5	10	2.54	3.94	2	6	9.7	166	3.9	76	3.6	19.3	26.1	50.68	1.118
90314	13136.2	2	15	1	27.5	4	0.82	4.88	2	9	9.4	146	4.4	75	3.6	19.1	564	90.45	0.984
84773	18629.2	2	15	2	28.3	7	1.07	6.54	2	11	9.5	170	4.5	74	3.6	16.8	57.8	26.84	0.891
87666	14593.6	2	16	4	21	3	0.55	5.45	1	14	9.3	146	4.1	74	3.6	30.4	46.5	52.6	1.103
92599	13426.8	2	14	2	23.1	4	0.58	6.9	2	13	9.7	155	4.6	73	3.6	12.5	35.6	39.44	0.916
88535	15804.3	2	13	1	18.4	8	1.47	5.44	1	10	9.2	110	5.8	72	3.6	12.1	162	83.51	0.899
83475	16369	2	13	2	20.4	6	1.17	5.13	2	11	10.3	165	4.3	72	3.6	62.4	252	91.13	1.008
87441	58976.2	2	19	3	21.7	15	5	3	2	16	9.2	118	4	72	3.6	22.6	230	61.2	1.272
84882	60911.4	2	15	3	27	15	5	3	1	11	9.4	209	3.7	72	3.6	18.8	11.3	137.5	1.061
81137	9053.13	2	16	1	26.9	7	1.09	6.42	1	13	10	148	3.7	72	3.6	24	115	49.38	0.985
85909	14109.3	2	12	2	22.9	9	1.94	4.64	1	12	9.3	131	5.8	71	3.6	14.9	13.2	59.06	0.965
74580	13147.4	2	13	2	18.9	5	0.82	6.1	1	13	10	204	5.4	71	3.6	15.7	104	85.98	0.94
75791	16113.4	2	12	4	18.1	15	3.24	4.63	1	7	9.8	154	5.1	71	3.6	19.3	62.9	87.52	0.926
79139	14599.8	2	13	1	22.9	6	0.52	11.54	2	4	9.5	146	4.7	71	3.6	15.8	36.3	46.69	0.839
80671	57707.8	2	19	5	31.4	6	1.4	4.29	1	10	9.7	172	3.6	71	3.6	29.8	14.8	45.83	1.08
83036	12814.9	2	17	1	22.4	6	0.7	8.57	1	8	9.4	164	3.1	71	3.6	17.5	43.5	56.26	1.037
92492	12686.1	2	14	1	20.3	2	0.4	5	1	7	9.2	184	4.8	70	3.6	13	245	34.21	0.933
74783	11596.1	2	13	4	22.7	3	0.51	5.88	1	9	9.4	132	4.3	70	3.6	34.16	161	45.05	1.016
80297	20410.9	2	16	1	26.1	6	1.26	4.76	2	11	9.6	121	4	69	3.6	24.1	53.1	45.66	1.092
87192	15852.6	2	18	4	32.4	8	2.41	3.32	1	12	9.1	161	3.1	69	3.6	53.7	34.6	59.35	1.097
87647	19514.3	2	17	4	26.3	5	0.91	5.49	1	13	9	151	3.7	68	3.6	26.7	21.3	62.49	1.06
84247	44476	2	16	3	22.2	15	4.12	3.64	1	14	9.2	221	4.1	67	3.6	16.5	8.66	135.8	1.094
85091	19208.7	2	16	1	30.2	4	0.42	9.52	1	16	9.6	152	4.8	66	3.6	50.9	46.3	74.35	1.103
84253	18417.6	2	14	2	20.6	2	0.28	7.14	2	9	9.3	133	4.1	66	3.6	21.9	131	37.28	0.936
92010	16389.7	2	18	4	36.8	4	0.85	4.71	2	9	9.5	147	4	79	3.5	31.2	160	20.34	1.102
82242	13780.3	2	16	4	21.3	1	0.07	14.29	2	9	10	157	4.3	77	3.5	50.5	70.8	58.06	0.876
90911	17493.1	2	19	1	23.8	3	0.49	6.12	2	7	9.6	153	3.7	76	3.5	17.7	15.4	36.02	0.867
92171	15547.6	2	13	1	17.8	6	0.98	6.12	2	17	10.1	136	4	75	3.5	32.4	105	66.48	1.002
83134	25124.8	2	13	3	24.8	1	0.11	9.09	2	12	9.6	164	3.7	74	3.5	16.06	22.2	71.69	0.962
78345	9831.77	2	19	2	21.1	8	1.25	6.4	2	14	9.8	150	4.7	73	3.5	22	257	104	1.072
86024	12190.6	2	13	1	20.5	4	0.56	7.14	2	8	9.4	219	4.3	73	3.5	23.3	57	67.53	0.903
81471	5874.21	2	14	5	17.6	14	3.98	3.52	1	6	9.4	193	4.1	71	3.5	24.7	96.4	70.06	0.983
90238	13003.4	2	14	1	20.7	8	1.54	5.19	1	11	8.8	145	3.9	71	3.5	20.8	119	40.09	1.011
84127	15891.5	2	12	1	19.9	10	1.42	7.04	2	9	9.8	162	4.8	70	3.5	21.8	15.9	23.25	0.857
74233	25684.2	2	19	1	19.8	2	0.51	3.92	1	12	9.4	165	5	68	3.5	27.4	34.8	30.45	1.076
81261	89022.3	2	14	3	28.3	14	3.4	4.12	1	8	9.7	162	4.4	68	3.5	26.1	24.9	49.14	1.158
77534	59626	2	15	3	23	15	5	3	2	10	9.6	152	4.1	68	3.5	26.1	104	33.78	1.095
93065	43652.4	2	14	3	22.1	8	2.64	3.03	1	10	9	115	3.6	68	3.5	24.4	157	109.9	0.983
90820	43652.4	2	16	3	26.3	8	1.86	4.3	1	8	9.4	139	3.9	67	3.5	21.3	17.7	45.46	1.062
85721	9677.45	2	12	1	18.7	9	2.11	4.27	1	7	9	120	4.3	66	3.5	11.9	31.7	41.49	0.679
91051	22289.9	2	12	3	16.2	8	1.76	4.55	2	10	9.5	195	5.5	65	3.5	24.5	33	105.2	0.883
89008	53055.7	2	16	3	21.3	14	3.51	3.99	2	16	9.5	153	3.2	80	3.4	23.1	31.1	47.45	1.066
75878	10560.2	2	12	1	20.4	6	0.88	6.82	2	5	9.7	169	4	79	3.4	19.3	56.4	42.34	0.953
89592	19348.8	2	14	4	22.5	5	0.85	5.88	1	11	9.7	126	4.1	78	3.4	20	116	43.37	1.003
93646	18407.2	2	16	4	29.2	14	3.09	4.53	1	11	9.4	155	4.2	77	3.4	25.8	307	46.37	1.222
80182	13982.9	2	14	5	19.7	1	0.02	50	1	4	9.8	128	3.7	77	3.4	18.11	37.6	49.91	0.91
79397	10398.4	2	16	1	23.5	14	2.9	4.83	2	10	9.9	196	4.8	76	3.4	17.9	172	27.16	1.116
78451	11100.2	2	13	5	14.8	6	0.7	8.57	2	9	9.1	135	4.7	76	3.4	7.21	32.4	65.49	0.791
78582	86616.3	2	15	3	19.7	15	3.96	3.79	3	9	9.7	149	3.8	76	3.4	25.7	71.4	51.81	1.095
90105	8711.22	2	16	5	19.2	9	3.45	2.61	1	11	9.7	159	4.5	75	3.4	17.4	15.6	50.15	1.049
76774	15752.9	2	13	4	25.1	7	1.38	5.07	2	12	9.4	142	4.4	75	3.4	18.6	164	99.26	1.12
85382	26124.2	2	18	2	19.4	8	1.6	5	2	11	9.3	169	4.1	75	3.4	19.8	36.2	47.48	0.949
84903	15132.5	2	14	1	18.3	9	2	4.5	2	13	9.3	155	5.1	73	3.4	37	195	123.2	0.953
86536	20477.1	2	17	1	21.4	1	0.1	10	2	10	9.8	126	4.6	73	3.4	11.1	155	110.4	0.884
86345	24836.1	2	14	5	23.5	2	0.3	6.67	1	12	9.4	148	4	73	3.4	38.4	96.3	34.77	1.041
82654	18101.1	2	18	2	24.2	7	1.84	3.8	2	11	9.1	159	3.4	73	3.4	39.4	243	85.28	1.134
91608	14003.6	2	13	1	26	5	0.59	8.47	2	8	9.5	180	4.7	72	3.4	13.9	21.3	18.34	0.88
89934	11823.6	2	19	4	18.8	5	1.38	3.62	2	12	9.5	160	3.8	72	3.4	16.8	9.2	114.2	0.932
75413	18643.5	2	18	4	16.5	14	3.37	4.15	2	16	10.2	182	5	71	3.4	16.6	35.3	57.2	1.122
76949	15545.1	2	14	2	19.6	4	0.58	6.9	1	12	9.9	168	4.4	71	3.4	17.07	90.4	120.1	0.86
83751	14862	2	16	1	22.2	4	0.58	6.9	2	11	9.4	127	4.8	70	3.4	20.9	211	79.59	0.932
79659	71009.4	2	17	3	20.4	15	5	3	2	11	9.4	212	4.6	70	3.4	54.9	170	285.6	0.962
77138	17185	2	15	4	28	8	2.12	3.77	2	7	9.1	142	4.4	69	3.4	22.51	68.9	42.12	1.195
93537	57955.2	2	15	3	19.6	10	2.46	4.07	1	8	9.9	113	4.4	69	3.4	23.7	22.7	74.65	0.848
89702	12206.7	2	18	4	22.8	3	0.6	5	2	11	9.4	193	3.3	69	3.4	36.6	141	100.4	1.064
87970	15412	2	17	1	20	9	2.11	4.27	1	9	9.5	128	3.3	69	3.4	22.4	31.8	68.13	0.877
77052	10295	2	12	5	17.7	4	0.59	6.78	2	15	9.4	181	5.9	68	3.4	8.74	6.82	123.4	0.865
81713	12249.5	2	16	4	22.5	5	0.72	6.94	2	12	9.1	169	5.1	68	3.4	27.7	96.2	81.29	0.956
89654	20160.3	2	18	4	22.9	7	1.77	3.95	2	12	9.1	177	4	68	3.4	167	126	172.2	1.116
82730	10966.7	2	14	5	18.6	8	1.22	6.56	1	12	9.4	178	4.6	67	3.4	33.5	46.4	108.3	0.987
78602	10339	2	14	2	21.5	5	0.72	6.94	1	9	9.6	128	4.4	64	3.4	14.1	135	60.05	0.877
92933	11790.8	2	17	2	19.8	9	2.11	4.27	2	11	9.4	161	4.4	76	3.3	16.2	39.8	130	0.933
89876	14593.6	2	16	4	19.6	3	0.55	5.45	1	11	9.7	149	3.8	75	3.3	25.9	145	70.58	1.093
83679	13179.6	2	14	4	19.3	14	4.1	3.41	2	13	9.6	120	3.5	75	3.3	14.7	57.1	74.25	1.069
79264	17140.6	2	16	1	21.9	6	1.09	5.5	1	5	9.4	179	5.1	73	3.3	21.3	45.4	22.53	0.917
78701	55217	2	14	3	17.1	15	5	3	1	6	9.9	138	4.3	73	3.3	27.05	93	97.26	0.971
93545	13676.9	2	17	1	21.6	9	1.84	4.89	1	13	9.2	157	3.6	73	3.3	36.1	261	40.08	1.145
88057	12686.1	2	16	1	29.7	6	0.69	8.7	2	12	9	147	4.1	72	3.3	58.5	139	49.16	0.937
93262	25600.6	2	13	5	27.2	14	4.93	2.84	1	9	9.4	150	3.4	72	3.3	21.5	156	38.23	0.985
86038	72000.7	2	15	3	18.7	15	4.3	3.49	2	11	9.5	140	4	70	3.3	77	103	199.8	0.839
86532	13484.9	2	19	4	26.7	2	0.5	4	2	11	9.2	135	4	70	3.3	1.61	6.67	54.78	1.162
83407	11596.1	2	15	4	24.5	4	0.54	7.41	2	10	9.4	183	4.9	67	3.3	30.59	60.4	52.87	1.078
90668	60911.4	2	18	3	24.8	15	5	3	1	13	8.8	180	4.1	67	3.3	36.4	2.114	210.3	1.102
84340	24989	2	16	2	24.6	10	3	3.33	2	12	9.7	116	4.1	81	3.2	38.3	96.3	41.79	1.123
85734	16999.6	2	17	5	27	15	5	3	1	12	9.4	180	4.3	77	3.2	43.8	42.7	45.56	0.992
77026	21149.2	2	14	1	13.4	14	3.82	3.66	2	7	9.5	116	4.3	76	3.2	30.2	60	71.58	0.876
86850	20270.2	2	14	4	21.8	7	1.41	4.96	1	9	9.6	163	5.4	75	3.2	42.7	412	39.79	1.117
86775	12327.3	2	14	4	16.4	10	2.29	4.37	2	11	9.1	125	4.5	75	3.2	22.3	37.7	100	0.874
86492	14729.7	2	17	1	18.3	6	1.04	5.77	2	10	9.7	168	4.3	75	3.2	20.6	38.4	70.39	0.822
81977	12957.7	2	16	1	24	5	0.93	5.38	1	8	9.6	170	3.4	75	3.2	33.31	109	47.37	1.168
82774	21016.4	2	19	4	29.2	1	0.26	3.85	1	8	10	194	3.4	73	3.2	29.4	193	38.39	0.935
76221	13555.7	2	16	1	20.2	7	1.27	5.51	2	8	9.5	150	3.7	72	3.2	21.4	207	69.5	0.931
93031	12190.6	2	13	1	20	1	0.11	9.09	1	17	9.2	166	4.7	71	3.2	21.1	153	77.51	1.051
91124	12686.1	2	12	1	20	6	0.69	8.7	1	9	9.5	137	4.3	71	3.2	35.4	46.4	89.06	0.764
91278	15543.3	2	18	4	22.7	3	0.35	8.57	2	12	9.3	175	3.9	71	3.2	17.1	41.7	56.48	1.061
74986	14176.4	2	17	1	19.2	5	0.56	8.93	2	6	9.5	117	4.2	70	3.2	33.2	270	87.85	1.045
92078	16820.2	2	17	4	21.8	3	0.5	6	1	14	9.8	125	2.8	70	3.2	43.9	302	74.47	1.158
76904	50000.5	2	17	3	18.9	15	4.48	3.35	2	7	9.6	162	5.1	69	3.2	47.5	316	91.83	1.006
90485	10593.2	2	16	5	22.7	6	0.82	7.32	1	13	9	189	4.2	69	3.2	12.4	64.7	42.71	0.93
80392	38931.6	2	16	3	21.1	15	5	3	1	12	9.4	152	4.5	67	3.2	39	39.9	66.52	1.025
85601	15547.6	2	18	1	16.2	6	1.04	5.77	2	16	9.7	143	4.2	78	3.1	17.1	196	80.12	0.942
76769	19621.4	2	19	2	16.9	6	1.12	5.36	2	7	9.4	133	4	78	3.1	21.4	199	53.38	1
73579	63249	2	12	3	15.5	10	2.97	3.37	1	10	9.9	136	5.1	77	3.1	14.7	18.9	54.04	0.861
74691	57141.6	2	12	3	15.7	15	5	3	1	7	9.4	152	4.8	75	3.1	13.4	23.7	100.7	0.907
75209	12516.6	2	18	5	23.8	1	0.17	5.88	2	10	9.6	199	4.1	74	3.1	41.4	47.6	41.49	1.146
75513	10382.2	2	15	4	21.1	7	0.98	7.14	1	6	9.5	122	3.7	74	3.1	20.59	68.4	53.17	1.073
89229	26590.1	2	15	4	22.9	8	2.49	3.21	2	11	9.2	150	4	73	3.1	24.1	262	44.3	0.992
87238	15405.4	2	19	2	20.4	10	2.67	3.75	2	8	9.1	203	4.1	72	3.1	15.4	2.114	384.2	1.054
87963	12598.2	2	15	4	23.1	8	1.23	6.5	1	14	9.6	180	3.8	72	3.1	30.8	78.7	58	1.03
89552	12993.6	2	19	4	22.1	7	1.48	4.73	1	10	9.5	167	4.9	70	3.1	29.5	22.8	25.6	1.114
86329	16104.2	2	18	2	20.5	8	2.06	3.88	2	6	9.3	199	4.5	70	3.1	34.5	27.6	192.5	1.035
83017	11361.2	2	17	1	26.6	4	0.72	5.56	1	10	9.5	151	3.8	68	3.1	30.7	128	34.69	1.129
76485	10813.4	2	12	1	18.4	3	0.52	5.77	2	12	9.3	133	6.8	63	3.1	15.3	36.1	59.44	0.913
86224	26033	2	13	3	18.3	14	2.3	6.09	3	10	9.4	200	5.5	63	3.1	12.5	81.4	168.1	0.788
82218	64145.1	2	15	3	22.9	9	2.18	4.13	1	7	9.2	146	3.7	63	3.1	34.5	462	144.1	1.162
80283	19892.3	2	13	2	23.2	1	0.01	100	1	13	9.7	172	4.2	77	3	15.21	35.1	31.1	1.082
77058	15096.1	2	17	1	26.3	14	3.82	3.66	2	15	10.3	134	3	77	3	68.5	136	102.5	1.043
89782	12190.6	2	14	1	21.9	2	0.3	6.67	1	9	9.3	195	4.2	75	3	30.3	221	31.61	0.95
74019	9830.2	2	17	1	19.2	1	0.1	10	2	9	9.6	190	4.7	74	3	27.6	77	53.73	0.851
91060	11480.5	2	15	2	19.3	8	1.38	5.8	2	9	9.7	161	5	73	3	12	102	86.86	0.959
79073	57543.8	2	16	3	23.1	14	2.22	6.31	1	11	9.5	143	4.8	72	3	19.1	24	62.66	1.021
91041	15170.6	2	14	2	19.9	6	1.16	5.17	1	10	9.6	135	4.4	72	3	17.8	107	58.54	0.915
86180	55558.9	2	15	3	23.9	10	3.22	3.11	1	7	9.6	161	4	72	3	43.4	29.9	89.92	0.978
89062	84094.6	2	15	3	19.3	15	5	3	2	15	9.3	149	4.3	69	3	19.3	52.3	83.76	1.009
77987	15561.5	2	17	2	18.8	14	2.25	6.22	2	9	9.3	158	3.8	69	3	23.2	64.6	85.52	1.068
90201	65635.3	2	17	3	20.6	14	2.82	4.96	1	10	9.5	139	3.6	69	3	42.5	103	48.33	0.98
86593	58861.2	2	13	3	21.1	14	3.27	4.28	1	12	9.7	178	5	68	3	26.9	51.9	70.97	0.96
86153	12575.5	2	15	1	19.8	4	0.49	8.16	1	4	9.4	146	3.3	66	3	27.6	318	36.15	0.882
76244	11100.2	2	15	5	19.9	6	0.7	8.57	1	7	9.1	115	4.5	77	2.9	19.2	42.5	37.45	0.875
89170	11493.8	2	17	1	25.7	4	0.8	5	2	10	9.5	182	4.2	77	2.9	29.7	38.2	46.03	1.051
87822	63811.9	2	16	3	24.9	9	2.2	4.09	2	10	9.4	184	4.1	77	2.9	31.2	60.2	46.33	1.081
83774	72000.7	2	13	3	19.4	15	4.3	3.49	2	23	9.3	126	5.1	75	2.9	21.9	117	69.61	0.879
84286	12072.1	2	13	1	25.7	5	1	5	1	13	10	111	3.9	75	2.9	31.1	56.4	41.68	1.106
81401	14541.3	2	16	4	22.4	4	0.56	7.14	1	8	9.4	159	5.1	73	2.9	29.4	35.7	57.38	1.067
93218	19063	2	14	2	25.3	6	1.49	4.03	2	9	9	169	4	73	2.9	34.4	55.9	86.75	1.035
80737	10992.1	2	19	4	18.3	15	4.82	3.11	1	13	9	150	3.9	72	2.9	38.63	109	53.41	1.019
88457	93659.3	2	17	3	22.8	14	5	2.8	1	7	9.6	144	4.6	71	2.9	17.7	114	59.12	1.017
86796	67302.6	2	16	3	18.9	15	4.63	3.24	2	9	9.6	166	3.8	71	2.9	47.8	204	80.07	1.025
91136	12129.6	2	12	5	20.6	6	0.92	6.52	1	11	9.7	124	3.9	70	2.9	28.8	204	34	1.088
87527	20538.8	2	14	2	21.6	15	5	3	1	11	9.5	165	4.1	69	2.9	38.2	197	128.4	0.959
79058	11582	2	12	1	22.3	4	0.63	6.35	1	4	10.1	161	4	69	2.9	23.3	179	89.08	0.928
92643	65635.3	2	16	3	15.9	14	2.82	4.96	2	8	9	193	4.2	68	2.9	31.7	143	176.7	0.842
76588	14176.4	2	13	1	17.8	5	0.56	8.93	2	9	9.1	129	4.9	65	2.9	18.3	25.7	56.27	0.971
88490	68445.2	2	16	3	27.8	14	3.7	3.78	1	15	9	137	4.1	64	2.9	27.5	135	93.51	1.144
84651	23989	2	12	4	20.9	5	1.01	4.95	1	16	9.6	148	4.6	79	2.8	35.6	51.3	47.55	1.094
80540	13009.1	2	18	4	26.7	3	1.03	2.91	2	10	9.4	143	3.6	75	2.8	21.6	64.6	25.56	1.109
74559	9715.02	2	19	2	23.4	10	3.02	3.31	2	11	9.7	166	4.3	73	2.8	26.2	67.5	34.37	1.157
75341	64420.9	2	14	3	18.4	8	1.92	4.17	1	9	9.6	153	4.8	72	2.8	4.81	36.6	29.27	1.074
83768	22414.4	2	15	3	21	6	1.09	5.5	1	6	9.4	160	4.2	72	2.8	20.8	160	111.2	0.979
75101	11582	2	15	2	21.7	8	2.53	3.16	1	8	9.8	142	3.7	70	2.8	23.1	27.5	62.25	1.176
82503	18164	2	16	4	25.8	6	1.52	3.95	2	8	9.7	169	3.8	76	2.7	34.7	34.3	56.11	1.046
92975	20565.6	2	18	4	22.4	9	2.47	3.64	1	9	9.1	147	3.9	73	2.7	49.7	92.1	63.46	1.116
76038	66072.1	2	15	3	28.6	10	2.15	4.65	1	16	10.2	191	3.7	71	2.7	18.3	11.7	39.21	1.089
88254	15153.4	2	19	2	20	3	0.34	8.82	1	10	8.9	178	4.1	70	2.7	43.3	4.03	473	1.085
82763	54454.5	2	12	3	21.3	9	2.31	3.9	2	12	9.6	163	5.1	68	2.7	15.8	23.9	111	0.872
81619	13290.9	2	18	1	15.6	7	1.27	5.51	1	8	9.8	185	4	80	2.6	32.3	157	81.35	1.009
74789	8723.66	2	12	1	20	7	1.25	5.6	2	10	10.4	149	5	72	2.6	29.8	54.3	50.45	0.94
79755	18643.5	2	14	4	19.7	14	3.37	4.15	2	11	9.8	171	4.5	77	2.5	21	49.1	36.18	1.111
80036	18304.9	2	16	2	20.1	5	0.9	5.56	2	10	9.8	131	4.5	74	2.5	14.4	48.9	46.85	0.908
91709	19348.8	2	17	4	27	9	1.94	4.64	1	18	9.5	160	4.7	68	2.5	18.7	61.3	76.18	1.01
92230	80452.6	2	15	3	22.6	15	4.94	3.04	1	13	8.9	150	3.7	65	2.5	16.6	6.58	120.7	1.137
74516	14844.6	2	16	1	21.3	6	1.59	3.77	2	8	9.5	125	4	76	2.4	14.8	20.2	94.14	1.001
87166	55558.9	2	18	3	21.6	10	3.22	3.11	1	7	9.1	144	3.9	72	2.4	30	2.114	322.7	1.057
80150	13324.6	2	12	2	21.2	5	1.07	4.67	2	16	9.7	176	4.7	72	2.2	24.6	42.8	20.93	1.018
82834	9071.14	2	12	5	18.5	15	5	3	1	7	9.8	131	4.2	71	1.9	29.28	87.2	81.17	1.089
78614	10283.5	2	14	5	30	4	1	4	1	8	9.6	202	3.3	75	1.8	52.6	53.9	24.1	1.053
81751	10201.9	2	17	1	23.6	4	0.65	6.15	2	6	9.3	127	4.2	72	1.7	21.6	32.4	42.94	0.986
